# Supplementary material for: Dichloridotris(2-methyl-1H-imidazole-κN 3)cadmium
Source: Acta Crystallogr Sect E Struct Rep Online. 2012 Mar 17;68(Pt 4):m439. doi: 10.1107/S160053681201104X (PMC3343838; doi:10.1107/S160053681201104X)
Supplement: Supplementary file 1 [file e-68-0m439-sup1.cif]

##############################################################################
#                                                                            #
# This CIF contains the data in a paper accepted for publication in          #
# Acta Crystallographica Section E. It conforms to the requirements of       #
# Notes for Authors for Acta Crystallographica Section E, and has been       #
# peer reviewed under the auspices of the IUCr Commission on Journals.       #
#                                                                            #
# Full details of the Crystallographic Information File format               #
# are given in the paper "The Crystallographic Information File (CIF):       #
# a New Standard Archive File for Crystallography" by S. R. Hall, F. H.      #
# Allen and I. D. Brown [Acta Cryst. (1991), A47, 655-685].                  #
#                                                                            #
# The current version of the core CIF dictionary is obtainable from          #
# ftp://ftp.iucr.org/pub/cif_core.dic.                                       #
#                                                                            #
# Software is freely available for graphical display of the structure(s)     #
# in this CIF. For information consult the CIF software page                 #
# http://www.iucr.org/resources/cif/software.                                #
#                                                                            #
# This file may be used for bona fide research purposes within the           #
# scientific community so long as proper attribution is given to the journal # 
# article from which it was obtained.                                        #
#                                                                            #
##############################################################################
data_I
_audit_creation_method     SHELXL-97
_chemical_name_systematic
;
Dichloridotris(2-methyl-1<i>H</i>-imidazole-\k<i>N</i>^3^)cadmium
;
_chemical_name_common     ?
_chemical_formula_moiety     'C12 H18 Cd Cl2 N6'
_chemical_formula_sum     'C12 H18 Cd Cl2 N6 '
_chemical_formula_iupac     '[Cd Cl2 (C4 H6 N2)3]'
_chemical_formula_weight     429.62
_chemical_melting_point     ?
_symmetry_cell_setting     monoclinic
_symmetry_space_group_name_H-M     'P 21/n'
_symmetry_space_group_name_Hall     '-P 2yn'
loop_
    _symmetry_equiv_pos_as_xyz
    'x, y, z'
    '-x+1/2, y+1/2, -z+1/2'
    '-x, -y, -z'
    'x-1/2, -y-1/2, z-1/2'
_cell_length_a     8.2983(17)
_cell_length_b     15.069(3)
_cell_length_c     14.266(3)
_cell_angle_alpha     90.00
_cell_angle_beta     104.76(3)
_cell_angle_gamma     90.00
_cell_volume     1725.1(6)
_cell_formula_units_Z     4
_cell_measurement_reflns_used     3960
_cell_measurement_theta_min     2.3
_cell_measurement_theta_max     27.47
_cell_measurement_temperature     293(2)
_exptl_crystal_description     block
_exptl_crystal_colour     colourless
_exptl_crystal_size_max     0.28
_exptl_crystal_size_mid     0.26
_exptl_crystal_size_min     0.20
_exptl_crystal_density_diffrn     1.654
_exptl_crystal_density_meas     ?
_exptl_crystal_density_method     'not measured'
_exptl_crystal_F_000     856
_exptl_absorpt_coefficient_mu     1.577
_exptl_absorpt_correction_type     multi-scan
_exptl_absorpt_process_details     '(CrystalClear; Rigaku, 2005)'
_exptl_absorpt_correction_T_min     0.649
_exptl_absorpt_correction_T_max     0.729
_exptl_special_details     ?
_diffrn_ambient_temperature     293(2)
_diffrn_radiation_type     MoK\a
_diffrn_radiation_wavelength     0.71073
_diffrn_radiation_source     'fine-focus sealed tube'
_diffrn_radiation_monochromator     graphite
_diffrn_measurement_device_type     'Rigaku SCXmini'
_diffrn_measurement_method     'CCD_Profile_fitting'
_diffrn_detector_area_resol_mean     ?
_diffrn_reflns_number     17235
_diffrn_reflns_av_R_equivalents     0.0477
_diffrn_reflns_av_sigmaI/netI     0.0353
_diffrn_reflns_theta_min     3.08
_diffrn_reflns_theta_max     27.47
_diffrn_reflns_theta_full     27.47
_diffrn_measured_fraction_theta_max     0.990
_diffrn_measured_fraction_theta_full     0.990
_diffrn_reflns_limit_h_min     -10
_diffrn_reflns_limit_h_max     10
_diffrn_reflns_limit_k_min     -19
_diffrn_reflns_limit_k_max     19
_diffrn_reflns_limit_l_min     -18
_diffrn_reflns_limit_l_max     18
_diffrn_standards_number     2
_diffrn_standards_interval_count     150
_diffrn_standards_interval_time     ?
_diffrn_standards_decay_%     0
_refine_special_details
;
Refinement of <i>F</i>^2^ against ALL reflections. The weighted <i>R</i>-factor
<i>wR</i> and goodness of fit <i>S</i> are based on <i>F</i>^2^, conventional
<i>R</i>-factors <i>R</i> are based on <i>F</i>, with <i>F</i> set to zero for
negative <i>F</i>^2^. The threshold expression of <i>F</i>^2^ >
\s(<i>F</i>^2^) is used only for calculating <i>R</i>-factors(gt) <i>etc</i>.
and is not relevant to the choice of reflections for refinement.
<i>R</i>-factors based on <i>F</i>^2^ are statistically about twice as large
as those based on <i>F</i>, and <i>R</i>- factors based on ALL data will be
even larger.
;
_reflns_number_total     3919
_reflns_number_gt     3608
_reflns_threshold_expression     I>2sigma(I)
_refine_ls_structure_factor_coef     Fsqd
_refine_ls_matrix_type     full
_refine_ls_R_factor_all     0.0297
_refine_ls_R_factor_gt     0.0266
_refine_ls_wR_factor_gt     0.0613
_refine_ls_wR_factor_ref     0.0628
_refine_ls_goodness_of_fit_ref     1.118
_refine_ls_restrained_S_all     1.118
_refine_ls_number_reflns     3919
_refine_ls_number_parameters     191
_refine_ls_number_restraints     0
_refine_ls_hydrogen_treatment     constr
_refine_ls_weighting_scheme     calc
_refine_ls_weighting_details
         'calc w=1/[\s^2^(Fo^2^)+(0.0191P)^2^+0.8231P] where P=(Fo^2^+2Fc^2^)/3'
_atom_sites_solution_hydrogens     geom
_atom_sites_solution_primary     direct
_atom_sites_solution_secondary     difmap
_refine_ls_shift/su_max     0.002
_refine_ls_shift/su_mean     0.000
_refine_diff_density_max     0.355
_refine_diff_density_min     -0.919
_refine_ls_extinction_method     'SHELXL97 (Sheldrick, 2008)'
_refine_ls_extinction_coef     0.0486(9)
_refine_ls_extinction_expression
                                  'Fc^*^=kFc[1+0.001xFc^2^\l^3^/sin(2\q)]^-1/4^'
loop_
    _atom_type_symbol
    _atom_type_description
    _atom_type_scat_dispersion_real
    _atom_type_scat_dispersion_imag
    _atom_type_scat_source
    'C' 'C' 0.0033 0.0016
                         'International Tables Vol C Tables 4.2.6.8 and 6.1.1.4'
    'H' 'H' 0.0000 0.0000
                         'International Tables Vol C Tables 4.2.6.8 and 6.1.1.4'
    'N' 'N' 0.0061 0.0033
                         'International Tables Vol C Tables 4.2.6.8 and 6.1.1.4'
    'O' 'O' 0.0106 0.0060
                         'International Tables Vol C Tables 4.2.6.8 and 6.1.1.4'
    'Cl' 'Cl' 0.1484 0.1585
                         'International Tables Vol C Tables 4.2.6.8 and 6.1.1.4'
    'Cd' 'Cd' -0.8075 1.2024
                         'International Tables Vol C Tables 4.2.6.8 and 6.1.1.4'
_computing_data_collection     'CrystalClear (Rigaku, 2005)'
_computing_cell_refinement     'CrystalClear (Rigaku, 2005)'
_computing_data_reduction     'CrystalClear (Rigaku, 2005)'
_computing_structure_solution     'SHELXS97 (Sheldrick, 2008)'
_computing_structure_refinement     'SHELXL97 (Sheldrick, 2008)'
_computing_molecular_graphics     'DIAMOND (Brandenburg & Putz, 2005)'
_computing_publication_material     'SHELXL97 (Sheldrick, 2008)'
loop_
    _atom_site_type_symbol
    _atom_site_label
    _atom_site_fract_x
    _atom_site_fract_y
    _atom_site_fract_z
    _atom_site_U_iso_or_equiv
    _atom_site_adp_type
    _atom_site_calc_flag
    _atom_site_refinement_flags
    _atom_site_occupancy
    _atom_site_symmetry_multiplicity
    _atom_site_disorder_assembly
    _atom_site_disorder_group
    C C1 -0.1137(4) 0.0341(2) 0.8747(2) 0.0599(9) Uani d . 1 1 . .
    H H1A -0.0482 0.0869 0.8922 0.090 Uiso calc R 1 1 . .
    H H1B -0.0430 -0.0171 0.8899 0.090 Uiso calc R 1 1 . .
    H H1C -0.1975 0.0317 0.9102 0.090 Uiso calc R 1 1 . .
    C C2 -0.1954(3) 0.03544(17) 0.76864(19) 0.0370(6) Uani d . 1 1 . .
    C C3 -0.2860(3) 0.07277(18) 0.6168(2) 0.0416(6) Uani d . 1 1 . .
    H H3A -0.3038 0.1050 0.5595 0.050 Uiso calc R 1 1 . .
    C C4 -0.3544(4) -0.0069(2) 0.6266(2) 0.0533(8) Uani d . 1 1 . .
    H H4A -0.4262 -0.0396 0.5783 0.064 Uiso calc R 1 1 . .
    C C5 0.1447(5) 0.0007(2) 0.6192(2) 0.0643(10) Uani d . 1 1 . .
    H H5A 0.0755 0.0510 0.5950 0.096 Uiso calc R 1 1 . .
    H H5B 0.0777 -0.0520 0.6102 0.096 Uiso calc R 1 1 . .
    H H5C 0.2295 -0.0049 0.5847 0.096 Uiso calc R 1 1 . .
    C C6 0.2248(3) 0.01344(17) 0.72517(18) 0.0366(6) Uani d . 1 1 . .
    C C7 0.3032(4) 0.06615(18) 0.8714(2) 0.0445(7) Uani d . 1 1 . .
    H H7A 0.3141 0.1037 0.9244 0.053 Uiso calc R 1 1 . .
    C C8 0.3793(4) -0.0136(2) 0.8729(2) 0.0550(8) Uani d . 1 1 . .
    H H8A 0.4512 -0.0409 0.9258 0.066 Uiso calc R 1 1 . .
    C C9 0.4629(4) 0.2488(3) 0.7356(2) 0.0603(9) Uani d . 1 1 . .
    H H9A 0.4012 0.2419 0.7836 0.090 Uiso calc R 1 1 . .
    H H9B 0.5201 0.3047 0.7447 0.090 Uiso calc R 1 1 . .
    H H9C 0.5426 0.2015 0.7418 0.090 Uiso calc R 1 1 . .
    C C10 0.3461(3) 0.24599(18) 0.63706(19) 0.0359(6) Uani d . 1 1 . .
    C C11 0.2578(3) 0.2484(2) 0.4767(2) 0.0496(8) Uani d . 1 1 . .
    H H11A 0.2551 0.2511 0.4112 0.060 Uiso calc R 1 1 . .
    C C12 0.1267(3) 0.23813(19) 0.51574(19) 0.0400(6) Uani d . 1 1 . .
    H H12A 0.0161 0.2333 0.4806 0.048 Uiso calc R 1 1 . .
    N N1 -0.1852(2) 0.09900(13) 0.70559(15) 0.0347(5) Uani d . 1 1 . .
    N N2 -0.2963(3) -0.02975(15) 0.72257(17) 0.0468(6) Uani d . 1 1 . .
    H H2A -0.3202 -0.0777 0.7488 0.056 Uiso calc R 1 1 . .
    N N3 0.2063(3) 0.08299(13) 0.77834(15) 0.0341(5) Uani d . 1 1 . .
    N N4 0.3283(3) -0.04584(15) 0.78021(18) 0.0483(6) Uani d . 1 1 . .
    H H4B 0.3577 -0.0958 0.7605 0.058 Uiso calc R 1 1 . .
    N N5 0.1816(2) 0.23594(14) 0.61610(14) 0.0319(4) Uani d . 1 1 . .
    N N6 0.3953(3) 0.25409(17) 0.55365(16) 0.0443(6) Uani d . 1 1 . .
    H H6A 0.4962 0.2615 0.5498 0.053 Uiso calc R 1 1 . .
    Cd Cd1 0.021838(19) 0.201370(10) 0.720480(12) 0.02453(8) Uani d . 1 1 . .
    Cl Cl1 -0.19805(7) 0.31401(4) 0.62092(4) 0.03134(14) Uani d . 1 1 . .
    Cl Cl2 0.10468(9) 0.29333(4) 0.87083(4) 0.03570(15) Uani d . 1 1 . .
loop_
    _atom_site_aniso_label
    _atom_site_aniso_U_11
    _atom_site_aniso_U_22
    _atom_site_aniso_U_33
    _atom_site_aniso_U_12
    _atom_site_aniso_U_13
    _atom_site_aniso_U_23
    C1 0.078(2) 0.0542(18) 0.0454(17) -0.0181(17) 0.0111(15) 0.0106(15)
    C2 0.0358(13) 0.0310(12) 0.0454(14) -0.0048(10) 0.0125(11) 0.0063(11)
    C3 0.0385(14) 0.0369(14) 0.0437(15) -0.0061(11) 0.0002(11) 0.0096(12)
    C4 0.0529(18) 0.0442(16) 0.0543(17) -0.0205(14) -0.0020(14) 0.0016(14)
    C5 0.081(2) 0.0572(19) 0.0457(17) 0.0264(18) 0.0005(16) -0.0192(16)
    C6 0.0410(14) 0.0294(12) 0.0389(13) 0.0107(11) 0.0096(11) -0.0039(11)
    C7 0.0497(16) 0.0404(14) 0.0371(14) 0.0117(12) -0.0005(12) -0.0032(12)
    C8 0.0583(19) 0.0482(17) 0.0493(17) 0.0240(15) -0.0033(14) 0.0036(14)
    C9 0.0354(15) 0.097(3) 0.0478(17) -0.0058(17) 0.0094(13) 0.0041(19)
    C10 0.0255(12) 0.0451(15) 0.0395(14) 0.0032(10) 0.0129(10) 0.0050(12)
    C11 0.0423(16) 0.074(2) 0.0365(15) 0.0036(15) 0.0170(12) 0.0099(15)
    C12 0.0305(13) 0.0520(16) 0.0368(14) 0.0021(12) 0.0075(10) 0.0060(13)
    N1 0.0347(11) 0.0240(10) 0.0451(12) -0.0059(8) 0.0099(9) 0.0046(9)
    N2 0.0512(14) 0.0315(11) 0.0560(14) -0.0151(10) 0.0104(11) 0.0104(11)
    N3 0.0384(11) 0.0271(10) 0.0360(11) 0.0091(9) 0.0081(9) -0.0033(9)
    N4 0.0541(15) 0.0296(11) 0.0577(15) 0.0193(10) 0.0076(12) -0.0048(11)
    N5 0.0235(10) 0.0402(11) 0.0339(11) 0.0018(8) 0.0106(8) 0.0050(9)
    N6 0.0265(11) 0.0644(16) 0.0465(13) 0.0029(10) 0.0175(10) 0.0086(12)
    Cd1 0.02507(11) 0.01824(11) 0.03208(12) 0.00024(6) 0.01061(7) -0.00117(6)
    Cl1 0.0265(3) 0.0266(3) 0.0400(3) 0.0036(2) 0.0068(2) 0.0002(2)
    Cl2 0.0493(4) 0.0285(3) 0.0308(3) -0.0028(2) 0.0130(3) -0.0049(2)
_geom_special_details
;
All e.s.d.'s (except the e.s.d. in the dihedral angle between two l.s. planes)
are estimated using the full covariance matrix. The cell e.s.d.'s are taken
into account individually in the estimation of e.s.d.'s in distances, angles
and torsion angles; correlations between e.s.d.'s in cell parameters are only
used when they are defined by crystal symmetry. An approximate (isotropic)
treatment of cell e.s.d.'s is used for estimating e.s.d.'s involving l.s.
planes.
;
loop_
    _geom_bond_atom_site_label_1
    _geom_bond_atom_site_label_2
    _geom_bond_site_symmetry_2
    _geom_bond_distance
    _geom_bond_publ_flag
    C1 C2 . 1.492(4) ?
    C1 H1A . 0.9600 ?
    C1 H1B . 0.9600 ?
    C1 H1C . 0.9600 ?
    C2 N1 . 1.331(3) ?
    C2 N2 . 1.348(3) ?
    C3 C4 . 1.350(4) ?
    C3 N1 . 1.386(3) ?
    C3 H3A . 0.9300 ?
    C4 N2 . 1.374(4) ?
    C4 H4A . 0.9300 ?
    C5 C6 . 1.501(4) ?
    C5 H5A . 0.9600 ?
    C5 H5B . 0.9600 ?
    C5 H5C . 0.9600 ?
    C6 N3 . 1.325(3) ?
    C6 N4 . 1.345(3) ?
    C7 C8 . 1.356(4) ?
    C7 N3 . 1.389(3) ?
    C7 H7A . 0.9300 ?
    C8 N4 . 1.370(4) ?
    C8 H8A . 0.9300 ?
    C9 C10 . 1.491(4) ?
    C9 H9A . 0.9600 ?
    C9 H9B . 0.9600 ?
    C9 H9C . 0.9600 ?
    C10 N5 . 1.330(3) ?
    C10 N6 . 1.358(3) ?
    C11 C12 . 1.351(4) ?
    C11 N6 . 1.370(3) ?
    C11 H11A . 0.9300 ?
    C12 N5 . 1.388(3) ?
    C12 H12A . 0.9300 ?
    N1 Cd1 . 2.2781(19) ?
    N2 H2A . 0.8600 ?
    N3 Cd1 . 2.359(2) ?
    N4 H4B . 0.8600 ?
    N5 Cd1 . 2.292(2) ?
    N6 H6A . 0.8600 ?
    Cd1 Cl2 . 2.4984(8) ?
    Cd1 Cl1 . 2.6283(8) ?
loop_
    _geom_angle_atom_site_label_1
    _geom_angle_atom_site_label_2
    _geom_angle_atom_site_label_3
    _geom_angle_site_symmetry_1
    _geom_angle_site_symmetry_3
    _geom_angle
    _geom_angle_publ_flag
    C2 C1 H1A . . 109.5 ?
    C2 C1 H1B . . 109.5 ?
    H1A C1 H1B . . 109.5 ?
    C2 C1 H1C . . 109.5 ?
    H1A C1 H1C . . 109.5 ?
    H1B C1 H1C . . 109.5 ?
    N1 C2 N2 . . 109.5(2) ?
    N1 C2 C1 . . 127.2(2) ?
    N2 C2 C1 . . 123.4(2) ?
    C4 C3 N1 . . 109.3(2) ?
    C4 C3 H3A . . 125.3 ?
    N1 C3 H3A . . 125.3 ?
    C3 C4 N2 . . 106.0(2) ?
    C3 C4 H4A . . 127.0 ?
    N2 C4 H4A . . 127.0 ?
    C6 C5 H5A . . 109.5 ?
    C6 C5 H5B . . 109.5 ?
    H5A C5 H5B . . 109.5 ?
    C6 C5 H5C . . 109.5 ?
    H5A C5 H5C . . 109.5 ?
    H5B C5 H5C . . 109.5 ?
    N3 C6 N4 . . 109.9(2) ?
    N3 C6 C5 . . 126.2(2) ?
    N4 C6 C5 . . 123.8(2) ?
    C8 C7 N3 . . 109.3(2) ?
    C8 C7 H7A . . 125.4 ?
    N3 C7 H7A . . 125.4 ?
    C7 C8 N4 . . 105.7(2) ?
    C7 C8 H8A . . 127.1 ?
    N4 C8 H8A . . 127.1 ?
    C10 C9 H9A . . 109.5 ?
    C10 C9 H9B . . 109.5 ?
    H9A C9 H9B . . 109.5 ?
    C10 C9 H9C . . 109.5 ?
    H9A C9 H9C . . 109.5 ?
    H9B C9 H9C . . 109.5 ?
    N5 C10 N6 . . 109.5(2) ?
    N5 C10 C9 . . 126.8(2) ?
    N6 C10 C9 . . 123.7(2) ?
    C12 C11 N6 . . 105.7(2) ?
    C12 C11 H11A . . 127.1 ?
    N6 C11 H11A . . 127.1 ?
    C11 C12 N5 . . 109.9(2) ?
    C11 C12 H12A . . 125.0 ?
    N5 C12 H12A . . 125.0 ?
    C2 N1 C3 . . 106.5(2) ?
    C2 N1 Cd1 . . 126.89(17) ?
    C3 N1 Cd1 . . 122.94(17) ?
    C2 N2 C4 . . 108.6(2) ?
    C2 N2 H2A . . 125.7 ?
    C4 N2 H2A . . 125.7 ?
    C6 N3 C7 . . 106.2(2) ?
    C6 N3 Cd1 . . 123.87(17) ?
    C7 N3 Cd1 . . 129.69(17) ?
    C6 N4 C8 . . 108.8(2) ?
    C6 N4 H4B . . 125.6 ?
    C8 N4 H4B . . 125.6 ?
    C10 N5 C12 . . 106.1(2) ?
    C10 N5 Cd1 . . 127.62(17) ?
    C12 N5 Cd1 . . 125.68(16) ?
    C10 N6 C11 . . 108.7(2) ?
    C10 N6 H6A . . 125.6 ?
    C11 N6 H6A . . 125.6 ?
    N1 Cd1 N5 . . 129.84(8) ?
    N1 Cd1 N3 . . 85.82(8) ?
    N5 Cd1 N3 . . 88.17(7) ?
    N1 Cd1 Cl2 . . 119.45(6) ?
    N5 Cd1 Cl2 . . 110.70(6) ?
    N3 Cd1 Cl2 . . 96.14(6) ?
    N1 Cd1 Cl1 . . 89.07(6) ?
    N5 Cd1 Cl1 . . 86.50(5) ?
    N3 Cd1 Cl1 . . 167.67(5) ?
    Cl2 Cd1 Cl1 . . 96.15(3) ?
loop_
    _geom_hbond_atom_site_label_D
    _geom_hbond_atom_site_label_H
    _geom_hbond_atom_site_label_A
    _geom_hbond_site_symmetry_A
    _geom_hbond_distance_DH
    _geom_hbond_distance_HA
    _geom_hbond_distance_DA
    _geom_hbond_angle_DHA
    N6 H6A Cl1 1_655 0.86 2.60 3.387(2) 152
    N4 H4B Cl2 2_546 0.86 2.59 3.382(2) 154
    N2 H2A Cl1 2_446 0.86 2.45 3.253(2) 156
_iucr_refine_instructions_details
;
TITL a in P2(1)/n
CELL 0.71073   8.2983  15.0688  14.2661  90.000 104.757  90.000
ZERR   4.00   0.0017   0.0030   0.0029   0.000   0.030   0.000
LATT 1
SYMM 0.5-X, 0.5+Y, 0.5-Z
SFAC C  H  N  O  Cl Cd
UNIT 48 72 24 0 8 4
L.S. 20
EXTI  0.04862
ACTA
BOND $H
FMAP 2
PLAN 2
HTAB
HTAB N2 Cl1_$1
HTAB N4 Cl2_$2
HTAB N6 Cl1_$3
EQIV $1 -x-1/2, y-1/2, -z+3/2
EQIV $2 -x+1/2, y-1/2, -z+3/2
EQIV $3 x+1, y, z
WGHT  0.016900  0.818400
FVAR  0.178860
C1     1  -0.113721  0.034120  0.874667 11.000000  0.077580  0.054180 =
           0.045410  0.010630  0.011110 -0.018080
AFIX 33
H1A    2  -0.048159  0.086899  0.892150 11.000000 -1.500000
H1B    2  -0.042972 -0.017059  0.889866 11.000000 -1.500000
H1C    2  -0.197501  0.031672  0.910221 11.000000 -1.500000
AFIX 0
C2     1  -0.195353  0.035437  0.768636 11.000000  0.035820  0.031010 =
           0.045370  0.006340  0.012500 -0.004780
C3     1  -0.285994  0.072767  0.616809 11.000000  0.038490  0.036890 =
           0.043750  0.009620  0.000170 -0.006080
AFIX 43
H3A    2  -0.303757  0.104977  0.559475 11.000000 -1.200000
AFIX 0
C4     1  -0.354374 -0.006860  0.626614 11.000000  0.052920  0.044200 =
           0.054280  0.001650 -0.002000 -0.020500
AFIX 43
H4A    2  -0.426221 -0.039587  0.578267 11.000000 -1.200000
AFIX 0
C5     1   0.144663  0.000746  0.619214 11.000000  0.081390  0.057230 =
           0.045710 -0.019210  0.000460  0.026390
AFIX 33
H5A    2   0.075538  0.051022  0.594961 11.000000 -1.500000
H5B    2   0.077706 -0.052041  0.610210 11.000000 -1.500000
H5C    2   0.229466 -0.004862  0.584686 11.000000 -1.500000
AFIX 0
C6     1   0.224817  0.013438  0.725171 11.000000  0.041020  0.029430 =
           0.038900 -0.003930  0.009600  0.010680
C7     1   0.303179  0.066152  0.871424 11.000000  0.049720  0.040360 =
           0.037090 -0.003180 -0.000520  0.011720
AFIX 43
H7A    2   0.314115  0.103708  0.924408 11.000000 -1.200000
AFIX 0
C8     1   0.379285 -0.013648  0.872874 11.000000  0.058320  0.048240 =
           0.049270  0.003640 -0.003290  0.024010
AFIX 43
H8A    2   0.451175 -0.040881  0.925798 11.000000 -1.200000
AFIX 0
C9     1   0.462899  0.248771  0.735578 11.000000  0.035400  0.096960 =
           0.047820  0.004070  0.009390 -0.005750
AFIX 33
H9A    2   0.401215  0.241861  0.783633 11.000000 -1.500000
H9B    2   0.520134  0.304711  0.744739 11.000000 -1.500000
H9C    2   0.542556  0.201534  0.741805 11.000000 -1.500000
AFIX 0
C10    1   0.346104  0.245986  0.637059 11.000000  0.025540  0.045080 =
           0.039530  0.005020  0.012890  0.003170
C11    1   0.257760  0.248413  0.476714 11.000000  0.042270  0.073990 =
           0.036470  0.009900  0.017040  0.003610
AFIX 43
H11A   2   0.255140  0.251083  0.411214 11.000000 -1.200000
AFIX 0
C12    1   0.126671  0.238134  0.515740 11.000000  0.030540  0.052040 =
           0.036810  0.006040  0.007490  0.002080
AFIX 43
H12A   2   0.016068  0.233251  0.480574 11.000000 -1.200000
AFIX 0
N1     3  -0.185159  0.098995  0.705587 11.000000  0.034710  0.024020 =
           0.045080  0.004600  0.009890 -0.005920
N2     3  -0.296251 -0.029754  0.722569 11.000000  0.051210  0.031500 =
           0.055950  0.010420  0.010430 -0.015100
AFIX 43
H2A    2  -0.320246 -0.077675  0.748842 11.000000 -1.200000
AFIX 0
N3     3   0.206293  0.082992  0.778340 11.000000  0.038360  0.027150 =
           0.035950 -0.003320  0.008070  0.009120
N4     3   0.328316 -0.045842  0.780206 11.000000  0.054130  0.029580 =
           0.057740 -0.004790  0.007640  0.019290
AFIX 43
H4B    2   0.357689 -0.095767  0.760471 11.000000 -1.200000
AFIX 0
N5     3   0.181604  0.235945  0.616100 11.000000  0.023470  0.040190 =
           0.033900  0.005000  0.010570  0.001790
N6     3   0.395340  0.254086  0.553654 11.000000  0.026500  0.064440 =
           0.046550  0.008580  0.017490  0.002870
AFIX 43
H6A    2   0.496192  0.261543  0.549786 11.000000 -1.200000
AFIX 0
Cd1    6   0.021838  0.201370  0.720480 11.000000  0.025070  0.018240 =
           0.032080 -0.001170  0.010610  0.000240
Cl1    5  -0.198053  0.314011  0.620919 11.000000  0.026520  0.026620 =
           0.039950  0.000190  0.006790  0.003640
Cl2    5   0.104684  0.293326  0.870832 11.000000  0.049270  0.028540 =
           0.030800 -0.004910  0.012980 -0.002850
Q1     1   0.189300 -0.057400  0.592300 11.000000  0.050000      0.36
Q2     1   0.019100  0.175900  0.659400 11.000000  0.050000      0.34
HKLF 4
END
;
data_global
_journal_date_recd_electronic     2012-03-10
_journal_date_accepted     2012-03-13
_journal_name_full     'Acta Crystallographica, Section E'
_journal_year     2012
_journal_volume     68
_journal_issue      4
_journal_page_first     m439
_journal_page_last     m439
_journal_paper_category     QM
_journal_paper_doi     10.1107/S160053681201104X
_journal_coeditor_code     SU2390
_publ_contact_author_name     'Run-Qiang Zhu'
_publ_contact_author_address
;
Ordered Matter Science Research Center
College of Chemistry and Chemical Engineering
Southeast University,
Nanjing 211189
People's Republic of China
;
_publ_contact_author_email     'zhurunqiang@163.com'
_publ_contact_author_fax     '862552090626'
_publ_contact_author_phone     '862552090626'
_publ_section_title
;
Dichloridotris(2-methyl-1<i>H</i>-imidazole-\k<i>N</i>^3^)cadmium
;
loop_
    _publ_author_name
    _publ_author_footnote
    _publ_author_address
    'Zhu, Run-Qiang' .
;
Ordered Matter Science Research Center,
College of Chemistry and Chemical Engineering,
Southeast University,
Nanjing 211189
People's Republic of China
;
