# Supplementary material for: Dichloridotris(2-methyl-1H-imidazole-κN 3)cadmium
Source: Acta Crystallogr Sect E Struct Rep Online. 2012 Mar 17;68(Pt 4):m439. doi: 10.1107/S160053681201104X (PMC3343838; doi:10.1107/S160053681201104X)
Supplement: Supplementary file 2 [file e-68-0m439-Isup2.hkl]

# 
# h,k,l, Fc-squared, Fo-squared, sigma(Fo-squared) and status flag 
# 
data_I
_shelx_title ' a in P2(1)/n' 
_shelx_refln_list_code          4 
_shelx_F_calc_maximum      360.37 
_exptl_crystal_F_000       856.00 
_reflns_d_resolution_high  0.7705 
 
loop_ 
 _symmetry_equiv_pos_as_xyz 
 'x, y, z' 
 '-x+1/2, y+1/2, -z+1/2' 
 '-x, -y, -z' 
 'x-1/2, -y-1/2, z-1/2' 
 
_cell_length_a     8.2983 
_cell_length_b    15.0688 
_cell_length_c    14.2661 
_cell_angle_alpha  90.000 
_cell_angle_beta  104.757 
_cell_angle_gamma  90.000 
 
_shelx_F_squared_multiplier     1.000 
 
loop_ 
 _refln_index_h 
 _refln_index_k 
 _refln_index_l 
 _refln_F_squared_calc 
 _refln_F_squared_meas 
 _refln_F_squared_sigma 
 _refln_observed_status 
   2   0   0      145.81      283.45     14.67 o 
   4   0   0     4467.17     4586.60     91.84 o 
   6   0   0     5656.74     5800.02    149.07 o 
   8   0   0      119.91      128.98     25.20 o 
  10   0   0      955.55      957.17     88.49 o 
   2   1   0     1667.94     1709.35     32.46 o 
   3   1   0     4861.16     4814.57     58.32 o 
   4   1   0     9087.13     8835.52    124.93 o 
   5   1   0      429.83      469.11     13.07 o 
   6   1   0      670.89      631.66     16.09 o 
   7   1   0      187.25      198.40      9.96 o 
   8   1   0     2216.14     2263.04     88.60 o 
   9   1   0        8.88        9.89      7.92 o 
  10   1   0     1435.95     1341.56     72.33 o 
   1   2   0      576.47      580.87      9.75 o 
   2   2   0    34453.74    32740.77    873.43 o 
   3   2   0      246.76      237.76      6.68 o 
   4   2   0     4620.11     4544.12     82.60 o 
   5   2   0     1971.39     1994.71     31.09 o 
   6   2   0     1284.45     1235.97     32.15 o 
   7   2   0     2401.31     2441.09     65.75 o 
   8   2   0      630.97      620.13     33.55 o 
   9   2   0      326.44      349.60     27.92 o 
  10   2   0      157.90      157.98     19.32 o 
   1   3   0     9466.69     9217.38    265.33 o 
   2   3   0     2286.15     2392.93     65.78 o 
   3   3   0    15877.68    15672.37    162.95 o 
   4   3   0     1653.79     1614.98     35.82 o 
   5   3   0     3107.26     3179.83     78.46 o 
   6   3   0      408.77      418.19     16.33 o 
   7   3   0     2655.58     2725.29     77.08 o 
   8   3   0      907.96      910.04     43.26 o 
   9   3   0        6.87       10.14     10.29 o 
  10   3   0      300.60      327.80     29.52 o 
   0   4   0    78420.81    66464.01   2387.30 o 
   1   4   0     4551.37     4669.20     85.69 o 
   2   4   0     1101.82     1181.35     29.85 o 
   3   4   0      125.86      153.10     10.23 o 
   4   4   0       64.16       97.74      5.22 o 
   5   4   0     2042.02     2119.61     58.12 o 
   6   4   0      233.84      273.47     19.84 o 
   7   4   0     6704.15     7142.15    195.58 o 
   8   4   0      472.79      477.24     22.35 o 
   9   4   0      903.95      884.59     49.14 o 
  10   4   0        2.00        4.11      9.88 o 
   1   5   0     9651.17     9932.09    143.09 o 
   2   5   0       16.37       26.85      1.93 o 
   3   5   0    25999.22    25819.30    404.91 o 
   4   5   0      450.64      440.49     22.18 o 
   5   5   0     4973.63     5138.05    133.21 o 
   6   5   0       55.94       93.84      8.27 o 
   7   5   0     2465.80     2559.95     77.56 o 
   8   5   0        1.46        1.25      4.59 o 
   9   5   0       59.64       74.72     13.08 o 
  10   5   0        0.09       27.74     17.07 o 
   0   6   0       49.27       68.83      3.56 o 
   1   6   0      817.26      841.93     13.85 o 
   2   6   0     1596.83     1783.26     30.81 o 
   3   6   0      197.59      190.40     10.33 o 
   4   6   0      330.61      365.19     12.27 o 
   5   6   0     3836.94     4039.58     94.54 o 
   6   6   0      168.22      196.81     12.38 o 
   7   6   0     5770.60     5945.23    167.71 o 
   8   6   0        8.55       35.02      7.27 o 
   9   6   0     1069.54     1055.07     72.87 o 
   1   7   0     7723.86     7689.97    115.95 o 
   2   7   0      176.96      158.93     10.17 o 
   3   7   0    10532.39    10164.50    166.41 o 
   4   7   0     4947.96     5085.13     90.07 o 
   5   7   0     3421.55     3534.63     85.52 o 
   6   7   0        1.83       39.59      9.21 o 
   7   7   0     1772.11     1778.70     57.97 o 
   8   7   0     1241.00     1254.75     47.68 o 
   9   7   0        5.17        3.79      9.86 o 
   0   8   0    10365.28    10569.21    244.81 o 
   1   8   0       10.23       20.47      4.33 o 
   2   8   0     3686.93     3464.54     66.59 o 
   3   8   0      364.02      357.36      9.42 o 
   4   8   0     5991.26     6217.15    116.13 o 
   5   8   0      666.68      647.95     33.97 o 
   6   8   0     1369.72     1460.75     69.76 o 
   7   8   0     1584.02     1577.55     52.64 o 
   8   8   0        5.37        5.55      6.58 o 
   9   8   0      801.90      838.73     66.07 o 
   1   9   0     1777.90     1874.95     42.31 o 
   2   9   0     2088.82     2009.87     43.17 o 
   3   9   0      114.74      144.76     17.73 o 
   4   9   0     4947.73     5070.73    100.62 o 
   5   9   0     3709.05     3651.10     97.07 o 
   6   9   0      897.78      827.79     52.19 o 
   7   9   0        0.36        0.84      4.62 o 
   8   9   0     1064.19     1124.34     53.68 o 
   9   9   0        2.83        4.07      8.77 o 
   0  10   0    16836.11    16534.67   1074.18 o 
   1  10   0      454.90      403.52     11.00 o 
   2  10   0     7862.91     7930.32    153.67 o 
   3  10   0       26.07       38.74      3.89 o 
   4  10   0     3429.36     3473.89     86.32 o 
   5  10   0      105.82      112.92      9.62 o 
   6  10   0     1313.58     1352.57     43.57 o 
   7  10   0        3.57       18.04     13.96 o 
   8  10   0      283.42      288.24     26.29 o 
   1  11   0      151.16      189.73      9.18 o 
   2  11   0     1518.82     1499.62     35.01 o 
   3  11   0      839.13      843.21     22.42 o 
   4  11   0     4538.58     4533.28    101.04 o 
   5  11   0       21.03       39.61      8.68 o 
   6  11   0      371.58      418.39     26.15 o 
   7  11   0      147.69      158.83     16.32 o 
   8  11   0     1326.45     1326.81     63.23 o 
   0  12   0     4718.77     4694.92    143.85 o 
   1  12   0      363.40      360.94     12.52 o 
   2  12   0     7081.86     7104.46    156.78 o 
   3  12   0       59.20       53.68      8.56 o 
   4  12   0     1801.83     1754.43     53.86 o 
   5  12   0      812.64      796.95     41.67 o 
   6  12   0      469.58      520.56     33.30 o 
   7  12   0      615.92      681.94     42.32 o 
   8  12   0      336.77      363.55     30.11 o 
   1  13   0     1889.22     1866.34     46.39 o 
   2  13   0     2270.99     2173.88     54.52 o 
   3  13   0     4783.12     4721.75    133.04 o 
   4  13   0      301.96      259.86     18.60 o 
   5  13   0      431.13      431.98     25.26 o 
   6  13   0      654.15      661.97     44.69 o 
   7  13   0      790.68      781.28     44.98 o 
   0  14   0      285.75      334.77     18.43 o 
   1  14   0        1.23       20.02      6.78 o 
   2  14   0     2145.87     2082.68     56.60 o 
   3  14   0      279.57      274.56     14.95 o 
   4  14   0      134.54      139.61     13.90 o 
   5  14   0     1109.66     1090.37     50.09 o 
   6  14   0        0.97       10.09      7.77 o 
   7  14   0     1175.73     1213.77     78.24 o 
   1  15   0     2112.56     2127.01     63.83 o 
   2  15   0      651.56      610.97     22.39 o 
   3  15   0     5064.22     4943.63    150.24 o 
   4  15   0       62.84       56.52     10.40 o 
   5  15   0     1636.31     1629.39     74.08 o 
   6  15   0      188.34      235.79     25.36 o 
   0  16   0      505.63      558.42     32.91 o 
   1  16   0       31.42       35.34      6.48 o 
   2  16   0        0.14       31.84     15.12 o 
   3  16   0       21.18       17.85      8.98 o 
   4  16   0      144.54      218.42     21.10 o 
   5  16   0      948.08      949.42     64.87 o 
   1  17   0     1709.06     1675.27     61.22 o 
   2  17   0        0.23       -1.33      4.46 o 
   3  17   0     1469.68     1447.49     68.73 o 
   4  17   0      275.01      275.32     29.77 o 
   5  17   0     2028.03     1995.19    120.23 o 
   0  18   0     2896.60     2884.23    296.39 o 
   1  18   0      637.00      564.18     32.21 o 
   2  18   0      572.19      580.48     50.16 o 
   3  18   0      145.23      108.26     17.42 o 
   4  18   0      811.51      911.64     79.18 o 
   1  19   0      230.21      314.06     42.15 o 
   2  19   0       93.59      125.16     30.35 o 
  -9   0   1     2963.36     3216.64    190.86 o 
  -7   0   1     1863.77     1801.26     94.82 o 
  -5   0   1    15680.71    16484.78    406.77 o 
  -3   0   1    14809.23    15630.33    314.87 o 
   1   0   1     1457.35     1415.96     23.62 o 
   3   0   1    14460.83    14535.88    254.08 o 
   5   0   1        8.34       22.23      2.83 o 
   7   0   1     1380.47     1362.42     74.37 o 
   9   0   1     3464.87     3563.45    215.11 o 
 -10   1   1      183.90      191.34     19.83 o 
  -9   1   1        1.84        0.32      5.35 o 
  -8   1   1      252.77      280.47     18.26 o 
  -7   1   1      342.41      345.52     13.13 o 
  -6   1   1     1402.48     1539.77     31.84 o 
  -5   1   1     7661.35     8013.89    147.59 o 
  -4   1   1       12.78       29.50      5.13 o 
  -3   1   1     1040.49     1016.74     17.47 o 
  -2   1   1       13.94       27.09      4.31 o 
   1   1   1    39108.46    34648.06    690.31 o 
   2   1   1      114.94      114.50      3.82 o 
   3   1   1     5145.76     4950.22    101.27 o 
   4   1   1        1.34        6.54      1.37 o 
   5   1   1     8966.63     9161.56    143.32 o 
   6   1   1     1158.89     1161.83     28.62 o 
   7   1   1      585.61      647.20     29.21 o 
   8   1   1        2.18       20.57      9.55 o 
   9   1   1     1895.44     1998.92     95.42 o 
  10   1   1      356.28      361.22     33.39 o 
 -10   2   1       13.21       15.62      8.86 o 
  -9   2   1     1453.70     1567.76     73.15 o 
  -8   2   1      377.47      388.38     22.73 o 
  -7   2   1     1879.30     2005.59     55.17 o 
  -6   2   1      443.69      462.63     15.68 o 
  -5   2   1     9671.10     9823.44    166.45 o 
  -4   2   1     7983.73     8288.27    124.06 o 
  -3   2   1    11522.05    12024.08    289.66 o 
  -2   2   1      123.34      136.88      8.66 o 
  -1   2   1     1825.64     1810.82     49.17 o 
   0   2   1    11343.40    11120.09    241.53 o 
   1   2   1     1903.20     1973.81     45.35 o 
   2   2   1    12536.78    12190.35    170.80 o 
   3   2   1     7350.29     7630.45    124.55 o 
   4   2   1     3742.76     3976.14     73.70 o 
   5   2   1       31.13       39.69      3.93 o 
   6   2   1     2625.99     2688.40     63.64 o 
   7   2   1     1723.87     1760.87     48.49 o 
   8   2   1       66.24      116.66     14.71 o 
   9   2   1     1565.97     1644.05     79.44 o 
  10   2   1       32.26       16.24     10.62 o 
 -10   3   1      542.78      548.39     56.74 o 
  -9   3   1       44.58       69.43     12.25 o 
  -8   3   1     3496.62     3559.56    105.73 o 
  -7   3   1      163.61      197.48     12.03 o 
  -6   3   1     3753.35     3759.82     88.97 o 
  -5   3   1      539.10      627.86     20.22 o 
  -4   3   1      358.89      359.66     15.66 o 
  -3   3   1    12318.30    12310.29    334.66 o 
  -2   3   1     8178.32     8029.97     89.86 o 
  -1   3   1       15.40       20.82      1.52 o 
   0   3   1      419.73      424.02     12.30 o 
   1   3   1    14144.54    13553.78    452.21 o 
   2   3   1      929.24      946.60     34.08 o 
   3   3   1     5471.18     5537.37    102.85 o 
   4   3   1     1129.10     1230.00     26.46 o 
   5   3   1     1006.32     1045.33     25.55 o 
   6   3   1     4568.84     4812.77    118.19 o 
   7   3   1      708.35      794.84     28.01 o 
   8   3   1      539.55      564.11     32.81 o 
   9   3   1      552.31      547.41     35.37 o 
  10   3   1      643.08      631.03     42.34 o 
 -10   4   1      209.39      182.74     23.01 o 
  -9   4   1      231.12      225.39     19.33 o 
  -8   4   1     1209.44     1205.83     44.27 o 
  -7   4   1      630.27      677.11     29.23 o 
  -6   4   1     2025.69     2140.98     55.24 o 
  -5   4   1      929.31      941.24     26.11 o 
  -4   4   1     8252.98     8641.81    143.56 o 
  -3   4   1     2994.30     3103.69     58.04 o 
  -2   4   1    14276.36    14124.04    363.87 o 
  -1   4   1     2093.15     2129.35     28.20 o 
   0   4   1     2079.86     1896.30     34.79 o 
   1   4   1     3641.78     3588.36     51.57 o 
   2   4   1    50976.52    46481.52   1926.61 o 
   3   4   1     1080.43     1089.12     37.66 o 
   4   4   1     7260.45     7512.33    152.75 o 
   5   4   1       13.33       22.56      4.83 o 
   6   4   1     4628.70     5028.30    130.09 o 
   7   4   1      245.42      268.49     14.96 o 
   8   4   1     1072.17     1111.82     52.95 o 
   9   4   1      289.58      302.10     24.34 o 
  10   4   1       16.44       34.87     16.52 o 
 -10   5   1      784.07      761.49     53.16 o 
  -9   5   1        0.83        5.45      6.72 o 
  -8   5   1     5109.56     5185.79    155.76 o 
  -7   5   1        0.95        6.51      4.47 o 
  -6   5   1     7791.93     8091.00    194.93 o 
  -5   5   1      400.91      492.64     18.43 o 
  -4   5   1        9.09       21.49      2.73 o 
  -3   5   1     1475.66     1525.42     37.95 o 
  -2   5   1     7586.40     7906.02    114.90 o 
  -1   5   1     2526.25     2529.66     35.04 o 
   0   5   1     2079.84     2132.18     33.98 o 
   1   5   1     6400.30     6542.87    131.19 o 
   2   5   1       15.60       27.25      2.97 o 
   3   5   1      356.41      431.23     24.20 o 
   4   5   1      418.44      384.05     13.44 o 
   5   5   1        7.53       14.48      3.92 o 
   6   5   1     5975.95     6277.00    164.91 o 
   7   5   1        5.11       30.57     14.83 o 
   8   5   1     1060.24     1083.88     41.37 o 
   9   5   1        2.98        6.19      7.33 o 
 -10   6   1       71.55       90.67     21.57 o 
  -9   6   1      626.28      628.39     48.44 o 
  -8   6   1      993.49     1017.48     38.90 o 
  -7   6   1      149.54      201.62     16.94 o 
  -6   6   1     1449.81     1496.48     54.43 o 
  -5   6   1     1139.69     1237.47     42.44 o 
  -4   6   1    10924.61    11275.11    184.50 o 
  -3   6   1       34.58       68.45      3.49 o 
  -2   6   1     5675.90     5682.21    117.41 o 
  -1   6   1      252.82      230.81      4.91 o 
   0   6   1     5978.67     5910.10     80.45 o 
   1   6   1     2758.62     2890.92     84.40 o 
   2   6   1    32154.32    30050.25    791.15 o 
   3   6   1      501.72      520.22     18.08 o 
   4   6   1     9762.08    10420.85    234.46 o 
   5   6   1       78.53      118.40     11.17 o 
   6   6   1     3699.02     3841.57    107.57 o 
   7   6   1       15.10       34.58      6.98 o 
   8   6   1      391.63      408.63     21.65 o 
   9   6   1      117.75      134.79     16.17 o 
  -9   7   1        0.02       -0.36      7.81 o 
  -8   7   1     2363.56     2404.15     79.64 o 
  -7   7   1       44.40       48.54      9.42 o 
  -6   7   1     3232.93     3084.61    104.78 o 
  -5   7   1     1764.13     1880.61     80.68 o 
  -4   7   1     1268.87     1203.75     22.52 o 
  -3   7   1      154.79      167.98      4.82 o 
  -2   7   1     1145.76     1019.58     24.71 o 
  -1   7   1    23210.10    24326.69    420.18 o 
   0   7   1     1412.73     1451.22     23.41 o 
   1   7   1     4735.62     4761.08    158.79 o 
   2   7   1     1005.97      938.49     21.97 o 
   3   7   1      659.38      684.90     26.21 o 
   4   7   1     1479.35     1525.89     42.43 o 
   5   7   1     2742.21     2879.85     75.73 o 
   6   7   1     3479.58     3329.44    115.33 o 
   7   7   1      251.12      267.43     16.88 o 
   8   7   1      631.75      646.29     30.42 o 
   9   7   1      396.04      403.10     36.00 o 
  -9   8   1     1093.74     1104.68     77.02 o 
  -8   8   1        3.95        4.74      6.35 o 
  -7   8   1      596.39      581.17     23.76 o 
  -6   8   1     2753.68     2796.74     76.42 o 
  -5   8   1     4532.53     4814.42    116.33 o 
  -4   8   1     2665.25     2735.68     70.75 o 
  -3   8   1     2449.58     2426.78     43.54 o 
  -2   8   1      122.21      114.38      4.20 o 
  -1   8   1       28.04       29.60      2.99 o 
   0   8   1     9539.87    10023.97    164.56 o 
   1   8   1      683.14      641.94     14.76 o 
   2   8   1     5190.50     5008.18     85.92 o 
   3   8   1     1681.42     1814.54     55.41 o 
   4   8   1     4652.25     4790.50    119.44 o 
   5   8   1       28.81       27.69      5.48 o 
   6   8   1     2060.05     2090.60     64.33 o 
   7   8   1      826.92      816.81     34.18 o 
   8   8   1       19.11       23.91      7.76 o 
   9   8   1      885.93      916.46     70.95 o 
  -9   9   1        0.34       -3.46      9.30 o 
  -8   9   1      408.37      439.46     27.79 o 
  -7   9   1      268.08      234.64     18.81 o 
  -6   9   1      995.87     1017.17     41.97 o 
  -5   9   1     1109.53     1145.76     35.55 o 
  -4   9   1        1.01       21.63      8.33 o 
  -3   9   1     5822.12     5855.63    107.20 o 
  -2   9   1       10.95        6.85      2.10 o 
  -1   9   1    35895.24    37536.84    697.69 o 
   0   9   1     3090.34     3065.30     60.14 o 
   1   9   1     1949.18     1964.06     36.16 o 
   2   9   1      195.24      177.50      7.53 o 
   3   9   1     6561.49     6770.30    129.60 o 
   4   9   1      305.07      290.77     13.85 o 
   5   9   1     4194.91     4209.73    153.46 o 
   6   9   1       64.23       61.65      7.72 o 
   7   9   1      934.97      972.35     37.85 o 
   8   9   1      503.66      488.43     31.52 o 
   9   9   1      772.34      754.17     58.62 o 
  -9  10   1     1674.59     1689.69    109.84 o 
  -8  10   1       48.62       49.53     11.12 o 
  -7  10   1      481.47      479.86     26.70 o 
  -6  10   1      488.08      504.85     30.03 o 
  -5  10   1     6557.20     6701.64    263.18 o 
  -4  10   1       21.63       29.92      3.36 o 
  -3  10   1     3315.26     3376.07     74.23 o 
  -2  10   1        4.33       31.32      8.25 o 
  -1  10   1      416.20      433.95     17.02 o 
   0  10   1       11.39       62.91     12.30 o 
   1  10   1       76.72       73.78      4.88 o 
   2  10   1       10.10       46.00      7.69 o 
   3  10   1     1479.35     1490.65     47.65 o 
   4  10   1     1025.16      988.75     34.25 o 
   5  10   1      736.14      685.60     25.88 o 
   6  10   1       43.77       53.06      7.05 o 
   7  10   1      390.01      415.96     28.70 o 
   8  10   1        8.06       25.92     10.69 o 
  -8  11   1      118.01      153.33     20.49 o 
  -7  11   1       36.50       60.96     11.46 o 
  -6  11   1      356.52      367.60     23.41 o 
  -5  11   1     1731.94     1813.12     67.82 o 
  -4  11   1      225.99      222.05     11.01 o 
  -3  11   1     3238.71     3186.98     75.22 o 
  -2  11   1     1865.00     1828.58     39.94 o 
  -1  11   1    18448.75    19209.80    391.75 o 
   0  11   1      207.63      189.39     10.09 o 
   1  11   1    11261.23    11584.66    235.15 o 
   2  11   1      164.20      158.49      7.42 o 
   3  11   1     1421.64     1354.94     32.35 o 
   4  11   1      177.69      180.87     12.72 o 
   5  11   1     3410.65     3511.90    104.50 o 
   6  11   1      451.96      439.13     24.33 o 
   7  11   1     1299.19     1369.81     68.60 o 
   8  11   1       18.54       37.23     12.73 o 
  -8  12   1      279.12      280.73     27.19 o 
  -7  12   1     1049.34     1014.28     54.31 o 
  -6  12   1        0.54        4.22      6.16 o 
  -5  12   1     2114.14     2183.67     82.59 o 
  -4  12   1     1174.88     1150.38     38.17 o 
  -3  12   1     3829.44     3588.57    109.81 o 
  -2  12   1     2369.17     2346.60     55.13 o 
  -1  12   1       45.54      139.59     17.80 o 
   0  12   1      507.17      529.18     16.64 o 
   1  12   1       26.51       56.47      7.44 o 
   2  12   1     2621.44     2577.94     58.64 o 
   3  12   1      482.68      484.85     16.29 o 
   4  12   1      834.29      831.33     35.68 o 
   5  12   1      125.76      129.39     11.44 o 
   6  12   1      583.72      603.27     35.20 o 
   7  12   1      475.68      458.44     32.89 o 
   8  12   1      195.97      195.32     26.99 o 
  -7  13   1       78.95       84.70     14.80 o 
  -6  13   1      833.51      850.49     44.06 o 
  -5  13   1        3.64        3.49      6.13 o 
  -4  13   1     1028.46      957.85     33.57 o 
  -3  13   1     4863.00     4943.22    140.39 o 
  -2  13   1      772.51      720.56     22.35 o 
  -1  13   1     4882.66     4883.52    111.25 o 
   0  13   1      103.45       99.86      7.51 o 
   1  13   1     1778.47     1799.51     45.18 o 
   2  13   1      647.76      588.89     19.98 o 
   3  13   1     2041.89     1938.90     50.31 o 
   4  13   1      345.59      315.16     15.90 o 
   5  13   1      176.10      201.80     16.07 o 
   6  13   1     1296.80     1389.93     70.89 o 
   7  13   1     1499.59     1521.96     81.36 o 
  -7  14   1      560.62      524.40     35.97 o 
  -6  14   1      409.38      447.87     31.05 o 
  -5  14   1      163.49      176.19     15.36 o 
  -4  14   1     1921.60     1873.29     84.91 o 
  -3  14   1      479.86      441.06     21.91 o 
  -2  14   1     3743.18     3640.49     89.97 o 
  -1  14   1      852.21      818.74     25.09 o 
   0  14   1     1304.73     1306.47     36.05 o 
   1  14   1     1106.76     1089.55     32.17 o 
   2  14   1     7560.10     7549.21    185.72 o 
   3  14   1       92.83       87.15     10.19 o 
   4  14   1     1941.95     1892.46     73.49 o 
   5  14   1      241.55      235.81     19.85 o 
   6  14   1     1263.76     1200.50     62.96 o 
   7  14   1       90.24      104.24     20.83 o 
  -6  15   1     1344.81     1331.33     67.49 o 
  -5  15   1       68.96       96.76     15.12 o 
  -4  15   1      300.72      279.06     20.56 o 
  -3  15   1      377.65      398.38     21.75 o 
  -2  15   1     1328.59     1271.80     46.00 o 
  -1  15   1      149.61      157.17      9.96 o 
   0  15   1      274.34      258.66     13.32 o 
   1  15   1      275.80      305.63     14.30 o 
   2  15   1        1.15        0.87      3.64 o 
   3  15   1        2.54       43.30     18.99 o 
   4  15   1      245.62      234.50     19.11 o 
   5  15   1       27.20       50.81     12.41 o 
   6  15   1     1249.75     1202.03     70.76 o 
  -6  16   1      629.75      604.27     45.86 o 
  -5  16   1      136.77      150.88     18.83 o 
  -4  16   1     2012.50     2024.46    100.11 o 
  -3  16   1       15.62       37.91      8.59 o 
  -2  16   1     1639.88     1619.13     59.17 o 
  -1  16   1       76.99       90.79      9.70 o 
   0  16   1     2874.98     2802.03     78.55 o 
   1  16   1       59.22       52.17      7.03 o 
   2  16   1     2633.18     2552.92     83.04 o 
   3  16   1      172.30      155.99     16.00 o 
   4  16   1     3869.50     3762.90    171.99 o 
   5  16   1       20.05       19.49      9.73 o 
  -5  17   1      364.31      351.71     34.39 o 
  -4  17   1      703.22      657.12     46.74 o 
  -3  17   1      137.91      117.91     14.55 o 
  -2  17   1       27.87       29.54      9.68 o 
  -1  17   1      817.65      871.89     36.95 o 
   0  17   1      341.73      352.11     19.57 o 
   1  17   1      343.71      369.34     21.68 o 
   2  17   1      110.95       99.80     11.21 o 
   3  17   1      858.32      887.20     52.97 o 
   4  17   1      261.02      248.44     26.88 o 
  -4  18   1      185.59      167.74     27.47 o 
  -3  18   1      559.33      530.15     39.21 o 
  -2  18   1      721.16      668.34     35.87 o 
  -1  18   1        8.84        4.28      6.42 o 
   0  18   1      964.73     1054.01     62.14 o 
   1  18   1       27.32       39.32     12.67 o 
   2  18   1      930.63      919.46     68.40 o 
   3  18   1      187.34      193.89     21.08 o 
  -2  19   1       58.80       74.44     32.22 o 
  -1  19   1     1973.89     2111.44    131.33 o 
   0  19   1      300.39      351.73     43.13 o 
   1  19   1     1927.33     1716.49    107.26 o 
   2  19   1       86.41       50.06     22.21 o 
 -10   0   2       23.54       58.76     18.86 o 
  -8   0   2      848.17      858.05     64.65 o 
  -6   0   2     3088.72     2874.75     79.41 o 
  -4   0   2    13115.65    14518.45    332.63 o 
  -2   0   2     5130.43     5579.12    118.92 o 
   2   0   2    11870.65    11636.60    185.13 o 
   4   0   2    14638.99    14485.59    304.51 o 
   6   0   2     7270.89     7378.70    307.62 o 
   8   0   2     1341.55     1408.57     89.14 o 
  10   0   2      504.56      556.89     64.56 o 
 -10   1   2     1943.69     1749.53     82.42 o 
  -9   1   2       38.97       46.37      9.91 o 
  -8   1   2      618.94      628.73     31.66 o 
  -7   1   2        0.06       11.37      4.65 o 
  -6   1   2    12970.74    13185.35    262.57 o 
  -5   1   2      743.57      837.21     22.14 o 
  -4   1   2    13484.67    13776.64    222.51 o 
  -3   1   2        0.89        9.08      2.38 o 
  -2   1   2      489.69      455.64     11.36 o 
  -1   1   2     4216.47     4450.00     64.99 o 
   0   1   2    13979.08    14518.66    206.88 o 
   1   1   2      923.10      943.01     14.33 o 
   2   1   2     1195.48     1186.33     19.34 o 
   3   1   2     2701.63     2624.82     31.80 o 
   4   1   2        5.59       11.44      1.30 o 
   5   1   2     1896.05     1809.95     28.26 o 
   6   1   2        1.08       28.66     14.86 o 
   7   1   2       12.78       34.72      7.48 o 
   8   1   2     2097.58     2203.90     89.90 o 
   9   1   2       68.43      106.55     15.85 o 
  10   1   2      455.70      467.48     36.96 o 
 -10   2   2       43.11       56.92     13.17 o 
  -9   2   2      887.21      919.49     44.86 o 
  -8   2   2      140.37      150.63     10.20 o 
  -7   2   2     2261.87     2341.86     69.86 o 
  -6   2   2      403.65      339.18     10.20 o 
  -5   2   2     1129.83     1215.29     27.52 o 
  -4   2   2     2141.32     2006.12     36.52 o 
  -3   2   2     4049.14     4326.21     81.99 o 
  -2   2   2   129864.13    98313.73   3803.23 o 
  -1   2   2     1926.95     1920.15     47.11 o 
   0   2   2      102.46       88.70      2.04 o 
   1   2   2     1231.98     1307.22     28.45 o 
   2   2   2     3177.24     3082.86     35.69 o 
   3   2   2      386.30      412.26      5.71 o 
   4   2   2    11528.10    11987.30    232.48 o 
   5   2   2     3017.72     3158.97     68.83 o 
   6   2   2     4083.93     4317.41    105.25 o 
   7   2   2       30.40       59.48     12.22 o 
   8   2   2     2031.59     2111.84     86.51 o 
   9   2   2      450.64      503.94     34.64 o 
 -10   3   2      508.39      771.11    230.95 o 
  -9   3   2      108.43      111.16     14.43 o 
  -8   3   2      242.81      274.27     14.72 o 
  -7   3   2      127.93      163.23     11.23 o 
  -6   3   2     5304.17     5318.55    100.68 o 
  -5   3   2     3374.45     3249.55     63.79 o 
  -4   3   2     3066.69     2898.81     47.95 o 
  -3   3   2     4112.42     4106.29     55.18 o 
  -2   3   2      661.64      665.66     15.86 o 
  -1   3   2      993.68      924.04     11.39 o 
   0   3   2     5919.59     5927.55     85.51 o 
   1   3   2    40766.85    35730.80   1872.53 o 
   2   3   2       61.30       70.81      3.25 o 
   3   3   2     9246.38     9132.79    162.94 o 
   4   3   2       28.14       43.67      4.18 o 
   5   3   2     4097.45     4229.40    108.01 o 
   6   3   2        3.33       30.89      9.07 o 
   7   3   2     2289.05     2339.70     68.47 o 
   8   3   2      622.56      632.83     34.50 o 
   9   3   2       27.46       37.27     16.29 o 
 -10   4   2        4.12       10.49      9.00 o 
  -9   4   2     2727.98     2790.06    112.28 o 
  -8   4   2      108.73      116.04     11.39 o 
  -7   4   2     7383.53     7720.37    204.41 o 
  -6   4   2       64.63       48.53      5.04 o 
  -5   4   2      350.83      390.86     12.08 o 
  -4   4   2     4772.54     5037.29     96.22 o 
  -3   4   2    12123.65    12306.02    171.40 o 
  -2   4   2      189.49      167.16      4.92 o 
  -1   4   2     9791.44    10196.36    160.90 o 
   0   4   2     1493.70     1581.69     26.26 o 
   1   4   2     5482.06     5532.56     70.25 o 
   2   4   2     6107.16     6330.07    134.04 o 
   3   4   2        6.13       16.22      2.80 o 
   4   4   2      465.99      427.88     16.22 o 
   5   4   2     4247.60     4417.18    102.84 o 
   6   4   2     1277.82     1263.50     38.66 o 
   7   4   2      668.49      688.06     28.21 o 
   8   4   2      101.33      116.40     14.51 o 
   9   4   2      519.85      571.07     44.52 o 
 -10   5   2       54.52       57.48     16.80 o 
  -9   5   2      382.21      348.07     32.55 o 
  -8   5   2        4.86       34.17     11.33 o 
  -7   5   2      126.10      133.26      9.31 o 
  -6   5   2       16.44       34.30      9.73 o 
  -5   5   2     2108.22     2160.29     38.28 o 
  -4   5   2       43.09       49.91      2.73 o 
  -3   5   2    14397.65    14504.23    260.22 o 
  -2   5   2      110.34      129.75      3.80 o 
  -1   5   2       37.42       29.79      1.44 o 
   0   5   2       11.17       10.32      1.52 o 
   1   5   2    49326.15    45513.65   2357.89 o 
   2   5   2      267.00      232.25     11.10 o 
   3   5   2    16159.53    17519.58    535.66 o 
   4   5   2       79.87      113.90      7.02 o 
   5   5   2     5391.37     5745.65    140.58 o 
   6   5   2       75.94       88.93     10.90 o 
   7   5   2     3107.56     3353.05    102.10 o 
   8   5   2       51.86       69.84     11.92 o 
   9   5   2       63.77       64.54     12.92 o 
 -10   6   2       27.02       21.58     12.30 o 
  -9   6   2     2372.42     2326.52     99.36 o 
  -8   6   2        6.65       12.38      4.95 o 
  -7   6   2     4479.40     4770.80    161.25 o 
  -6   6   2      755.33      811.16     24.32 o 
  -5   6   2     2944.64     2976.22     54.20 o 
  -4   6   2      209.78      230.96     11.45 o 
  -3   6   2     6895.02     6902.49    101.78 o 
  -2   6   2       80.80       67.00      7.89 o 
  -1   6   2     6085.50     6007.99     78.69 o 
   0   6   2     2165.98     2314.05     55.73 o 
   1   6   2     2350.02     2292.68     38.42 o 
   2   6   2     1559.71     1660.72    112.56 o 
   3   6   2      192.64      200.11     14.39 o 
   4   6   2     1962.48     2064.77     51.11 o 
   5   6   2     3876.68     4079.81    103.59 o 
   6   6   2      544.33      555.52     23.82 o 
   7   6   2      585.56      591.01     26.58 o 
   8   6   2      831.76      859.74     35.67 o 
   9   6   2      678.24      637.38     41.83 o 
  -9   7   2        0.78        6.40      6.56 o 
  -8   7   2      900.58      934.29     43.45 o 
  -7   7   2      448.07      447.23     19.31 o 
  -6   7   2     1514.06     1471.21     43.83 o 
  -5   7   2     2920.66     2951.10     57.49 o 
  -4   7   2     5406.94     5532.71    140.91 o 
  -3   7   2      782.09      848.40     14.58 o 
  -2   7   2      831.63      708.49     18.43 o 
  -1   7   2     5271.49     5298.16     78.31 o 
   0   7   2       62.86       52.56      4.27 o 
   1   7   2    12711.91    12159.42    512.84 o 
   2   7   2      477.52      466.98     24.37 o 
   3   7   2    14818.26    14792.84    271.94 o 
   4   7   2      210.57      199.57     10.42 o 
   5   7   2     3456.55     3502.65     94.89 o 
   6   7   2       80.27       91.18      9.86 o 
   7   7   2      746.53      784.41     33.36 o 
   8   7   2     1126.77     1106.72     44.66 o 
   9   7   2      305.13      307.98     33.81 o 
  -9   8   2      849.14      829.54     44.32 o 
  -8   8   2        2.12       14.45      7.17 o 
  -7   8   2     2006.36     2067.20     79.02 o 
  -6   8   2      612.71      598.63     33.16 o 
  -5   8   2      679.86      703.58     19.93 o 
  -4   8   2      367.13      382.03      9.42 o 
  -3   8   2      698.97      704.19     15.43 o 
  -2   8   2    10341.61    10555.08    172.88 o 
  -1   8   2     4891.20     4991.91     80.05 o 
   0   8   2    11526.85    11500.78    210.72 o 
   1   8   2     3154.30     3152.18     82.25 o 
   2   8   2     1303.37     1336.11     76.55 o 
   3   8   2      625.97      665.44     37.27 o 
   4   8   2     5462.22     5522.70    135.02 o 
   5   8   2      953.14      984.12     33.63 o 
   6   8   2     1341.17     1424.23     48.14 o 
   7   8   2      367.45      328.95     18.93 o 
   8   8   2     1420.42     1487.44     61.77 o 
   9   8   2      191.72      203.14     28.16 o 
  -9   9   2       15.61       28.61     12.18 o 
  -8   9   2      961.44      996.07     49.85 o 
  -7   9   2       71.34       83.90     12.98 o 
  -6   9   2     5905.92     6320.23    219.87 o 
  -5   9   2      538.85      551.33     29.53 o 
  -4   9   2     7850.22     7621.72    207.52 o 
  -3   9   2       93.00       95.37      7.53 o 
  -2   9   2     1610.18     1578.70     29.45 o 
  -1   9   2      630.12      681.20     27.27 o 
   0   9   2      917.60      896.48     40.62 o 
   1   9   2     2289.14     2327.53     56.34 o 
   2   9   2      706.20      669.27     27.50 o 
   3   9   2     1308.52     1500.21     69.59 o 
   4   9   2      412.01      378.58     19.18 o 
   5   9   2     1180.20     1257.52     54.97 o 
   6   9   2      642.53      604.49     26.15 o 
   7   9   2       43.38       65.06     10.90 o 
   8   9   2     1449.65     1502.73     72.31 o 
  -9  10   2       59.88       72.28     15.68 o 
  -8  10   2       32.63       36.13     10.26 o 
  -7  10   2      127.81      155.14     16.47 o 
  -6  10   2     1002.31     1005.05     44.08 o 
  -5  10   2      974.60     1068.31     46.40 o 
  -4  10   2     1235.29     1179.60     33.29 o 
  -3  10   2      498.07      485.06     19.50 o 
  -2  10   2     9883.25     9751.90    184.36 o 
  -1  10   2      216.72      191.88      7.34 o 
   0  10   2    11938.62    12485.23    264.36 o 
   1  10   2      439.31      456.00     14.37 o 
   2  10   2     3747.90     3502.60    145.05 o 
   3  10   2      404.76      403.91     19.99 o 
   4  10   2     7417.40     7644.47    202.33 o 
   5  10   2      125.38      138.54     19.58 o 
   6  10   2      995.10     1026.25     42.34 o 
   7  10   2      175.68      168.95     14.42 o 
   8  10   2     2259.87     2257.39    109.09 o 
  -8  11   2     1724.77     1636.09     78.25 o 
  -7  11   2       57.48       66.70     11.28 o 
  -6  11   2     3244.06     3370.02    129.58 o 
  -5  11   2      135.40      127.42     12.47 o 
  -4  11   2     9297.38     9446.30    242.88 o 
  -3  11   2      181.50      185.29      9.09 o 
  -2  11   2     1343.97     1247.97     36.51 o 
  -1  11   2      435.91      421.38     13.05 o 
   0  11   2       27.59       36.68      4.17 o 
   1  11   2     1471.67     1373.39     36.13 o 
   2  11   2        3.40        8.89      4.21 o 
   3  11   2      195.78      190.91      9.18 o 
   4  11   2        0.06       10.92      6.81 o 
   5  11   2      746.30      751.78     29.79 o 
   6  11   2      110.53       88.73     10.33 o 
   7  11   2      168.52      206.84     19.46 o 
   8  11   2     1119.19     1157.41     72.68 o 
  -8  12   2        2.87       12.08     10.07 o 
  -7  12   2      798.96      843.72     48.40 o 
  -6  12   2       49.66       44.49     10.33 o 
  -5  12   2      317.46      338.27     25.60 o 
  -4  12   2     1804.40     1716.89     53.26 o 
  -3  12   2     1704.29     1728.34     59.18 o 
  -2  12   2     5088.00     4984.89    105.53 o 
  -1  12   2      202.08      196.25      8.82 o 
   0  12   2     6252.64     6155.76    141.47 o 
   1  12   2        4.65        8.01      3.28 o 
   2  12   2     2225.98     2271.80     53.78 o 
   3  12   2      347.63      346.27     14.12 o 
   4  12   2     1784.58     1794.26     80.97 o 
   5  12   2      605.53      607.28     26.58 o 
   6  12   2     2248.11     2256.93     92.78 o 
   7  12   2        1.55       21.06      9.67 o 
  -7  13   2      151.49      156.20     24.71 o 
  -6  13   2     1180.22     1204.42     58.32 o 
  -5  13   2      245.60      248.33     18.32 o 
  -4  13   2     2192.57     2231.17    106.05 o 
  -3  13   2     1842.13     1831.57     58.24 o 
  -2  13   2     2032.24     1907.92     47.81 o 
  -1  13   2      720.55      675.62     20.43 o 
   0  13   2      407.80      409.08     14.63 o 
   1  13   2     6449.40     6733.96    157.84 o 
   2  13   2       18.11       23.55      4.85 o 
   3  13   2     2625.21     2710.60     72.49 o 
   4  13   2      171.31      150.22     16.96 o 
   5  13   2     1344.09     1311.02     50.31 o 
   6  13   2      254.52      247.51     23.32 o 
   7  13   2      683.90      706.97     54.01 o 
  -7  14   2     1746.07     1734.46     88.25 o 
  -6  14   2      170.95      179.68     17.88 o 
  -5  14   2      328.84      333.98     26.91 o 
  -4  14   2     1281.37     1282.44     56.20 o 
  -3  14   2     3532.54     3584.82    110.32 o 
  -2  14   2      536.95      570.42     29.79 o 
  -1  14   2      742.76      699.69     21.44 o 
   0  14   2      539.26      527.03     18.10 o 
   1  14   2      765.93      763.68     25.65 o 
   2  14   2     1264.96     1343.62     48.44 o 
   3  14   2        0.28        0.79      3.75 o 
   4  14   2        4.38       12.01      5.57 o 
   5  14   2      932.88      953.27     49.12 o 
   6  14   2      634.64      678.19     49.17 o 
  -6  15   2       14.71       58.67     22.61 o 
  -5  15   2      487.08      499.15     30.87 o 
  -4  15   2      185.16      173.32     16.42 o 
  -3  15   2     1175.03     1142.43     44.24 o 
  -2  15   2      201.98      202.34     15.14 o 
  -1  15   2     2853.71     2739.84     94.84 o 
   0  15   2      693.37      678.06     23.32 o 
   1  15   2     4701.32     4661.69    122.52 o 
   2  15   2      155.83      142.31     10.16 o 
   3  15   2     4105.25     4065.11    127.48 o 
   4  15   2       25.89       46.60     11.28 o 
   5  15   2     1904.72     1932.61    102.99 o 
   6  15   2       99.73      123.32     26.62 o 
  -6  16   2      136.91      134.23     17.35 o 
  -5  16   2      973.38      980.76     52.38 o 
  -4  16   2       24.59       51.19     11.41 o 
  -3  16   2      703.33      650.87     30.16 o 
  -2  16   2      415.42      412.48     22.62 o 
  -1  16   2     2794.90     2808.65     92.56 o 
   0  16   2       13.75       50.55     13.45 o 
   1  16   2      106.84      113.69     11.79 o 
   2  16   2      296.86      298.01     16.20 o 
   3  16   2        1.16       -7.77      7.77 o 
   4  16   2      306.14      306.99     31.80 o 
   5  16   2      334.28      332.38     31.79 o 
  -5  17   2      305.28      284.77     31.56 o 
  -4  17   2      215.54      223.15     22.18 o 
  -3  17   2      157.21      165.13     16.77 o 
  -2  17   2       51.65       78.40     13.16 o 
  -1  17   2     2089.02     1990.51     78.31 o 
   0  17   2      616.84      607.96     34.85 o 
   1  17   2     2234.25     2122.19     85.93 o 
   2  17   2       92.15       73.75     14.03 o 
   3  17   2     3012.38     3013.27    149.25 o 
   4  17   2        1.88        5.60      7.98 o 
  -4  18   2      220.47      212.49     33.03 o 
  -3  18   2      281.40      283.91     27.53 o 
  -2  18   2     1177.67     1172.56     58.68 o 
  -1  18   2      465.64      434.44     29.30 o 
   0  18   2     1419.75     1433.19    131.03 o 
   1  18   2      711.76      680.79     41.38 o 
   2  18   2      472.55      483.18     51.08 o 
   3  18   2      162.96      119.37     28.18 o 
  -2  19   2      422.24      331.57     59.03 o 
  -1  19   2      602.12      556.47     44.75 o 
   0  19   2      160.01      149.75     20.52 o 
   1  19   2      217.96      226.93     29.08 o 
  -9   0   3     2138.60     2127.15    135.00 o 
  -7   0   3     6077.38     5942.78    184.01 o 
  -5   0   3    32417.59    32789.88    884.20 o 
  -3   0   3     1205.46     1282.55     40.25 o 
  -1   0   3     5677.90     5550.48     99.13 o 
   1   0   3     1828.97     1740.47     34.65 o 
   3   0   3     2725.49     2610.41     50.99 o 
   5   0   3        8.71       13.24      5.41 o 
   7   0   3     2597.91     2695.32    141.94 o 
   9   0   3      837.05      909.14     76.43 o 
 -10   1   3      203.76      206.60     20.36 o 
  -9   1   3      563.25      556.74     28.91 o 
  -8   1   3      257.76      240.69     12.97 o 
  -7   1   3       24.40       28.55      6.20 o 
  -6   1   3      351.83      387.55     12.75 o 
  -5   1   3     1242.74     1293.94     27.07 o 
  -4   1   3     3137.00     3423.15     74.29 o 
  -3   1   3     8709.35     8655.69    318.11 o 
  -2   1   3      538.45      564.97     12.08 o 
  -1   1   3    26821.18    27031.50    485.14 o 
   0   1   3      515.90      506.91      7.94 o 
   1   1   3      552.44      429.73      5.53 o 
   2   1   3      553.16      524.94      7.59 o 
   3   1   3    13388.64    13013.64    181.16 o 
   4   1   3      399.87      419.19      9.63 o 
   5   1   3     5913.21     6213.61    133.92 o 
   6   1   3       20.57       16.38      3.44 o 
   7   1   3     5384.37     5624.66    199.64 o 
   8   1   3        9.77       37.48     17.78 o 
   9   1   3     1367.81     1423.29     73.56 o 
 -10   2   3        0.33        3.67     14.75 o 
  -9   2   3     1310.88     1282.67     58.91 o 
  -8   2   3        0.34        2.64      3.97 o 
  -7   2   3     4405.73     4533.72    101.41 o 
  -6   2   3       30.06       41.57      4.14 o 
  -5   2   3    19281.83    20101.88    431.96 o 
  -4   2   3     1014.59     1062.05     19.97 o 
  -3   2   3     2487.88     2682.07     72.27 o 
  -2   2   3      638.21      650.58     19.19 o 
  -1   2   3     1428.10     1349.10     21.47 o 
   0   2   3    13724.75    13573.57    685.55 o 
   1   2   3     1306.77     1271.93     18.27 o 
   2   2   3     7166.47     7125.37    123.12 o 
   3   2   3     2597.89     2573.93     33.69 o 
   4   2   3     3319.03     3291.21     43.22 o 
   5   2   3       45.85       57.01      9.31 o 
   6   2   3     2053.28     2102.93     54.02 o 
   7   2   3     2714.67     2919.23    109.81 o 
   8   2   3       86.78      109.60     15.74 o 
   9   2   3      287.71      301.93     26.76 o 
 -10   3   3      843.36      796.66     55.91 o 
  -9   3   3       65.13       73.30     11.84 o 
  -8   3   3     4511.81     4607.13    135.51 o 
  -7   3   3        1.44        7.12      4.10 o 
  -6   3   3      789.71      786.26     30.20 o 
  -5   3   3      634.58      635.04     14.61 o 
  -4   3   3     8174.45     8449.81    138.72 o 
  -3   3   3    21053.62    21520.19    563.48 o 
  -2   3   3    15426.94    15771.76    309.27 o 
  -1   3   3     2109.79     1873.52     29.07 o 
   0   3   3     4253.64     4275.03     69.55 o 
   1   3   3      292.00      302.95     12.65 o 
   2   3   3     3934.14     3942.19     65.01 o 
   3   3   3     9476.11     9725.47    120.05 o 
   4   3   3     2253.81     2256.98     49.39 o 
   5   3   3      163.48      148.58      8.22 o 
   6   3   3        3.50       16.10      4.94 o 
   7   3   3     5072.88     5410.75    155.07 o 
   8   3   3      374.10      408.27     28.29 o 
   9   3   3      192.05      219.92     22.90 o 
 -10   4   3        1.95       -5.96      8.82 o 
  -9   4   3      750.79      793.94     41.30 o 
  -8   4   3        0.93        6.79      6.26 o 
  -7   4   3      471.07      494.74     25.17 o 
  -6   4   3       29.11       41.28      3.73 o 
  -5   4   3     3540.98     3669.73     66.24 o 
  -4   4   3     3486.01     3855.10     63.97 o 
  -3   4   3     1068.11     1114.26     32.75 o 
  -2   4   3      276.94      310.79      9.04 o 
  -1   4   3      689.44      798.96     17.77 o 
   0   4   3    39264.44    34215.80   1338.74 o 
   1   4   3     1051.84     1102.34     36.33 o 
   2   4   3    19803.23    20375.40    409.53 o 
   3   4   3     1008.18     1002.65     33.45 o 
   4   4   3     4765.14     4903.00    104.83 o 
   5   4   3      180.66      198.92      9.63 o 
   6   4   3     4653.61     4938.47    129.93 o 
   7   4   3      350.28      374.05     19.85 o 
   8   4   3      645.32      692.41     40.08 o 
   9   4   3      163.98      187.20     20.28 o 
 -10   5   3     1405.23     1257.38     77.54 o 
  -9   5   3       79.67       88.36     13.81 o 
  -8   5   3     4336.72     4431.56    159.03 o 
  -7   5   3     1173.47     1155.91     36.58 o 
  -6   5   3     2544.42     2592.07     63.13 o 
  -5   5   3     1709.74     1751.43     33.60 o 
  -4   5   3    13118.14    13137.95    212.46 o 
  -3   5   3      871.75      923.09     23.55 o 
  -2   5   3    14258.88    14236.40    278.20 o 
  -1   5   3       11.12       21.65      1.32 o 
   0   5   3     7937.01     7955.33    102.58 o 
   1   5   3      440.99      418.88     21.04 o 
   2   5   3     2307.35     2253.24     68.37 o 
   3   5   3     1259.15     1245.83     33.48 o 
   4   5   3     2026.74     1934.60     55.72 o 
   5   5   3      258.64      285.19     15.61 o 
   6   5   3      122.73      121.63     10.42 o 
   7   5   3       35.14       62.31     14.00 o 
   8   5   3      111.37      104.49     13.60 o 
   9   5   3        2.84       -0.73      6.75 o 
 -10   6   3       23.99       25.76     12.73 o 
  -9   6   3       41.93      108.00     28.24 o 
  -8   6   3      117.10      117.08     13.58 o 
  -7   6   3      505.23      522.69     21.00 o 
  -6   6   3        7.32        7.36      3.73 o 
  -5   6   3      203.69      203.18      8.01 o 
  -4   6   3     1998.32     1994.13     32.80 o 
  -3   6   3      187.14      220.14      9.51 o 
  -2   6   3     3265.07     3246.41     32.06 o 
  -1   6   3     2721.50     3005.59     59.84 o 
   0   6   3    17865.15    16630.20    525.40 o 
   1   6   3        2.03        9.84      1.99 o 
   2   6   3    22341.92    21528.88    417.64 o 
   3   6   3       23.97       30.60      4.42 o 
   4   6   3     5837.24     5929.49    138.21 o 
   5   6   3      349.32      359.80     17.66 o 
   6   6   3     3429.95     3647.20    105.44 o 
   7   6   3      174.45      164.23     13.25 o 
   8   6   3      681.14      731.21     43.24 o 
   9   6   3       19.40       50.70     16.20 o 
 -10   7   3     1045.23     1043.89    105.87 o 
  -9   7   3      324.17      343.50     26.64 o 
  -8   7   3     2789.27     2815.36    108.87 o 
  -7   7   3      287.77      268.64     19.13 o 
  -6   7   3     1146.74     1143.57     30.70 o 
  -5   7   3      420.93      410.13     14.94 o 
  -4   7   3     5719.60     5670.50    115.08 o 
  -3   7   3     3015.07     2873.90     67.99 o 
  -2   7   3    11926.98    11380.34    206.40 o 
  -1   7   3      512.80      499.19      8.76 o 
   0   7   3     3411.06     3278.89     50.84 o 
   1   7   3     2744.07     2849.16     52.88 o 
   2   7   3     1255.62     1363.30     76.73 o 
   3   7   3     5018.07     4851.81    176.56 o 
   4   7   3      710.27      780.90     34.85 o 
   5   7   3     1806.75     1919.61     56.37 o 
   6   7   3       98.97      119.44     11.38 o 
   7   7   3      433.50      478.68     23.58 o 
   8   7   3      261.87      263.89     24.22 o 
   9   7   3      319.51      323.63     37.07 o 
  -9   8   3      194.36      220.20     21.07 o 
  -8   8   3        8.93       -0.54      5.31 o 
  -7   8   3     4042.90     4212.26    148.53 o 
  -6   8   3       93.40       95.53     19.88 o 
  -5   8   3     4348.40     4513.66    110.08 o 
  -4   8   3       55.53       63.13      7.03 o 
  -3   8   3     1600.79     1684.24     38.74 o 
  -2   8   3     1421.52     1380.62     24.24 o 
  -1   8   3     7864.18     7974.00    126.92 o 
   0   8   3     7362.12     7347.10    120.87 o 
   1   8   3       11.04       34.62      9.10 o 
   2   8   3     6110.69     6081.37    124.42 o 
   3   8   3      178.26      148.97     12.11 o 
   4   8   3     2495.88     2493.16     90.61 o 
   5   8   3      665.59      626.17     37.56 o 
   6   8   3      581.32      579.97     25.89 o 
   7   8   3      674.08      680.12     34.68 o 
   8   8   3      553.78      585.03     33.92 o 
  -9   9   3      783.69      821.44     48.25 o 
  -8   9   3        7.20       20.38      8.75 o 
  -7   9   3      563.72      563.99     44.89 o 
  -6   9   3     1582.54     1677.95     70.62 o 
  -5   9   3      177.06      176.58     16.31 o 
  -4   9   3      359.71      352.00     14.16 o 
  -3   9   3     3945.20     4160.73     95.09 o 
  -2   9   3      479.50      464.72     10.21 o 
  -1   9   3    14587.58    15299.03    269.14 o 
   0   9   3     4445.14     4639.78     82.16 o 
   1   9   3      438.54      391.30     10.88 o 
   2   9   3      240.37      290.60     23.52 o 
   3   9   3     9597.69     9842.78    228.38 o 
   4   9   3       59.20       63.48      6.89 o 
   5   9   3     4908.29     4968.60    144.80 o 
   6   9   3        6.30       29.22      7.68 o 
   7   9   3     1449.39     1476.54     56.88 o 
   8   9   3       53.96       76.21     13.81 o 
  -9  10   3      896.66      827.98     47.34 o 
  -8  10   3      114.66      124.83     17.21 o 
  -7  10   3     3938.46     3989.52    149.07 o 
  -6  10   3        9.41        9.34      6.64 o 
  -5  10   3     8509.94     8700.61    228.15 o 
  -4  10   3      269.10      268.66     15.38 o 
  -3  10   3     1819.94     1759.81     45.46 o 
  -2  10   3      752.82      718.34     21.34 o 
  -1  10   3     4294.48     4556.91     84.13 o 
   0  10   3        0.68        7.48      5.00 o 
   1  10   3      599.42      579.08     21.98 o 
   2  10   3      161.39      162.06      6.92 o 
   3  10   3      741.12      758.96     63.53 o 
   4  10   3      316.98      320.84     16.78 o 
   5  10   3       51.97       56.60      8.14 o 
   6  10   3      160.13      161.46     13.95 o 
   7  10   3      655.19      649.70     31.79 o 
   8  10   3      158.34      179.28     25.43 o 
  -8  11   3      353.85      401.69     31.47 o 
  -7  11   3        6.92        8.06      7.35 o 
  -6  11   3      112.39      147.20     15.47 o 
  -5  11   3      993.09      950.65     33.72 o 
  -4  11   3      217.17      282.73     36.98 o 
  -3  11   3     5404.28     5455.81    139.13 o 
  -2  11   3      149.20      145.20      9.34 o 
  -1  11   3     2511.35     2539.64     51.75 o 
   0  11   3       25.32       36.84      3.95 o 
   1  11   3     4148.13     4347.11     90.34 o 
   2  11   3      386.24      352.08     17.53 o 
   3  11   3     4939.33     4994.06    194.71 o 
   4  11   3      232.04      225.74     14.17 o 
   5  11   3     4945.77     5079.11    178.57 o 
   6  11   3        0.26        4.73      5.62 o 
   7  11   3     1667.73     1701.24     82.19 o 
   8  11   3        0.51      -14.38     17.82 o 
  -8  12   3       44.67       34.07     11.54 o 
  -7  12   3     2646.82     2689.81    112.09 o 
  -6  12   3       96.55       95.08     11.93 o 
  -5  12   3     2823.95     2861.01    106.43 o 
  -4  12   3      553.39      546.30     29.00 o 
  -3  12   3     4443.89     4601.21    126.42 o 
  -2  12   3       18.82       23.99      4.95 o 
  -1  12   3      330.11      321.26     10.78 o 
   0  12   3     5199.03     5274.84    111.99 o 
   1  12   3      826.83      841.36     23.50 o 
   2  12   3      275.06      283.51     11.64 o 
   3  12   3      125.00      135.78     13.23 o 
   4  12   3     1205.32     1182.04     47.86 o 
   5  12   3      138.92      101.30     11.16 o 
   6  12   3     1124.73     1160.13     52.33 o 
   7  12   3      150.17      163.26     23.46 o 
  -8  13   3     1533.83     1494.31     86.19 o 
  -7  13   3       40.68       38.93     11.06 o 
  -6  13   3      179.27      194.11     19.01 o 
  -5  13   3      480.57      484.10     27.18 o 
  -4  13   3     3397.34     3312.65     99.72 o 
  -3  13   3     1933.12     1923.72     60.07 o 
  -2  13   3     2547.38     2520.11     74.13 o 
  -1  13   3     1312.54     1345.50     37.41 o 
   0  13   3      361.34      326.28     12.39 o 
   1  13   3     1186.10     1217.32     33.75 o 
   2  13   3      852.18      784.53     42.10 o 
   3  13   3      966.05      983.88     63.93 o 
   4  13   3      352.06      362.95     25.84 o 
   5  13   3     2273.65     2246.02     95.18 o 
   6  13   3       11.99       23.77     11.28 o 
   7  13   3      896.76      900.80     61.74 o 
  -7  14   3      692.12      685.35     46.61 o 
  -6  14   3      101.58      112.33     15.45 o 
  -5  14   3      498.09      525.97     30.35 o 
  -4  14   3      604.56      581.65     26.03 o 
  -3  14   3      546.52      584.43     26.32 o 
  -2  14   3      632.91      604.70     24.35 o 
  -1  14   3       27.10       25.63      6.66 o 
   0  14   3     3563.00     3522.03     96.85 o 
   1  14   3       59.00       66.12      6.76 o 
   2  14   3     5753.20     5918.08    180.52 o 
   3  14   3      552.19      529.45     26.05 o 
   4  14   3     1680.77     1704.47     66.60 o 
   5  14   3       42.85       67.04     16.02 o 
   6  14   3     1315.54     1327.19     81.90 o 
  -6  15   3     1307.18     1310.11     68.72 o 
  -5  15   3      329.86      313.05     23.49 o 
  -4  15   3     1433.82     1397.51     52.53 o 
  -3  15   3       44.29       44.18      7.52 o 
  -2  15   3     4250.45     4247.65    129.26 o 
  -1  15   3        0.24       14.27      6.78 o 
   0  15   3     1656.13     1564.55     49.93 o 
   1  15   3       87.92      105.64      9.61 o 
   2  15   3      218.58      207.32     14.32 o 
   3  15   3       53.99       78.32     16.47 o 
   4  15   3      125.36      128.65     17.93 o 
   5  15   3      633.37      664.79     48.34 o 
   6  15   3      192.11      244.76     50.58 o 
  -6  16   3       72.98       57.63     16.65 o 
  -5  16   3      227.37      263.46     23.18 o 
  -4  16   3      117.91      116.83     15.00 o 
  -3  16   3      126.78      124.56     12.38 o 
  -2  16   3      726.01      720.51     31.00 o 
  -1  16   3      850.34      814.45     34.75 o 
   0  16   3     4138.58     3956.36    143.09 o 
   1  16   3       42.50       32.81      6.07 o 
   2  16   3     3517.33     3588.75    117.76 o 
   3  16   3        1.32       -0.45      9.83 o 
   4  16   3     1804.63     1762.51     93.03 o 
   5  16   3       23.29       36.95     11.58 o 
  -5  17   3        1.26        3.61      9.91 o 
  -4  17   3      881.01      891.33     56.39 o 
  -3  17   3      229.74      208.23     20.08 o 
  -2  17   3     2421.76     2270.86    106.27 o 
  -1  17   3      612.42      613.66     37.04 o 
   0  17   3     1494.63     1433.04     61.51 o 
   1  17   3      139.87      155.56     15.17 o 
   2  17   3       12.76       14.34     11.64 o 
   3  17   3     1130.37     1137.92     67.36 o 
   4  17   3        0.03       -8.90      8.90 o 
  -4  18   3       32.14       30.80     12.35 o 
  -3  18   3      591.22      559.84     44.24 o 
  -2  18   3      564.35      543.26     34.89 o 
  -1  18   3      506.02      494.21     41.29 o 
   0  18   3      927.50      878.90     44.54 o 
   1  18   3       48.53       48.89     11.86 o 
   2  18   3     1495.84     1511.28    113.39 o 
   3  18   3      103.03      138.79     28.65 o 
  -2  19   3      381.83      338.52     29.96 o 
  -1  19   3     1184.21     1126.05     65.83 o 
   0  19   3      703.93      646.09     48.29 o 
   1  19   3     1014.02      897.94    133.17 o 
 -10   0   4     1527.07     1438.10    106.34 o 
  -8   0   4        2.38        8.89      4.90 o 
  -6   0   4        0.39       34.40      7.51 o 
  -4   0   4     8995.13     9418.15    368.57 o 
  -2   0   4    10200.46    10547.06    252.26 o 
   0   0   4       81.22       54.99      7.71 o 
   2   0   4    17456.78    17242.26    382.82 o 
   4   0   4    21613.56    22563.47    540.39 o 
   6   0   4     3728.50     3724.11    166.46 o 
   8   0   4     2113.61     2132.38    129.85 o 
 -10   1   4      691.26      671.63     38.66 o 
  -9   1   4        1.52        8.05      8.93 o 
  -8   1   4     3789.44     3703.60    104.62 o 
  -7   1   4      126.01      128.34      8.35 o 
  -6   1   4    12708.23    12747.56    264.02 o 
  -5   1   4      368.56      326.36     11.34 o 
  -4   1   4     7346.45     7386.85    190.56 o 
  -3   1   4      984.43     1011.29     16.65 o 
  -2   1   4    10971.35    11200.16    148.47 o 
  -1   1   4     7139.53     7281.12    101.29 o 
   0   1   4     6858.23     6643.78     80.71 o 
   1   1   4      575.26      558.92      8.74 o 
   2   1   4     3685.63     3358.14     51.17 o 
   3   1   4       41.59       26.31      2.01 o 
   4   1   4     4823.37     4893.98     80.33 o 
   5   1   4     2667.98     2687.92     60.65 o 
   6   1   4      264.99      258.83     10.70 o 
   7   1   4       16.35       32.36     13.67 o 
   8   1   4      333.96      300.36     23.33 o 
   9   1   4      392.44      405.50     30.53 o 
 -10   2   4     1216.62     1034.63     63.38 o 
  -9   2   4     1495.58     1469.49     62.03 o 
  -8   2   4      226.64      196.99     12.99 o 
  -7   2   4      201.74      209.22      9.99 o 
  -6   2   4       34.75       35.45      6.41 o 
  -5   2   4     5380.89     5494.02    119.23 o 
  -4   2   4       78.37       90.57      4.32 o 
  -3   2   4    10193.33    10021.34    265.96 o 
  -2   2   4    18448.65    19361.44    446.79 o 
  -1   2   4     3264.69     3313.30     37.46 o 
   0   2   4     3470.85     3431.00     28.75 o 
   1   2   4     3966.43     3827.54     51.84 o 
   2   2   4    20910.52    21355.18    348.19 o 
   3   2   4      100.71       87.62      3.42 o 
   4   2   4     7766.94     7718.03    119.82 o 
   5   2   4        2.61       10.69      4.71 o 
   6   2   4     1919.85     2007.48     53.81 o 
   7   2   4      157.84      172.41     16.52 o 
   8   2   4     2540.39     2570.50    111.89 o 
   9   2   4      364.82      357.67     29.17 o 
 -10   3   4      327.02      332.29     31.55 o 
  -9   3   4      121.53      128.80     13.66 o 
  -8   3   4     1669.46     1595.31     51.46 o 
  -7   3   4      339.52      326.05     13.29 o 
  -6   3   4     3272.30     3072.14     72.19 o 
  -5   3   4      401.02      438.16     12.56 o 
  -4   3   4     5852.57     6145.56    103.37 o 
  -3   3   4       10.82       41.89      5.24 o 
  -2   3   4     1092.29      997.22     25.52 o 
  -1   3   4    14379.61    13942.92    403.65 o 
   0   3   4     1961.20     1870.88     33.77 o 
   1   3   4    18116.67    17066.92    572.01 o 
   2   3   4     2595.22     2461.78     36.22 o 
   3   3   4     3572.44     3526.72     52.69 o 
   4   3   4     2471.64     2480.90     55.28 o 
   5   3   4     4229.95     4197.89     98.09 o 
   6   3   4       88.91       99.17      8.81 o 
   7   3   4      949.06      970.62     46.61 o 
   8   3   4      141.66      114.90     16.16 o 
   9   3   4      956.32      982.49     58.00 o 
 -10   4   4       69.83       83.25     17.31 o 
  -9   4   4     2966.81     2867.69    110.80 o 
  -8   4   4        5.19        3.89      5.37 o 
  -7   4   4     2157.85     2179.82     59.09 o 
  -6   4   4      225.26      239.16      8.98 o 
  -5   4   4     7214.03     7589.46    171.96 o 
  -4   4   4     5367.88     5594.19    101.24 o 
  -3   4   4    25333.79    25999.98    523.22 o 
  -2   4   4        0.63        5.49      1.80 o 
  -1   4   4     6099.04     6266.80    125.23 o 
   0   4   4        4.52       10.21      3.24 o 
   1   4   4    10590.93    10453.35    154.98 o 
   2   4   4     2855.64     2912.05     62.68 o 
   3   4   4      302.99      297.51      8.72 o 
   4   4   4     3292.93     3241.77     72.44 o 
   5   4   4      139.26      147.54      8.93 o 
   6   4   4      430.19      460.05     19.93 o 
   7   4   4       13.41       27.38      8.37 o 
   8   4   4       46.04       42.66     14.49 o 
   9   4   4      576.67      607.21     40.83 o 
 -10   5   4       24.73       61.85     14.91 o 
  -9   5   4       21.64       34.73     17.42 o 
  -8   5   4      143.17      169.72     11.72 o 
  -7   5   4      291.03      328.84     14.59 o 
  -6   5   4      267.20      306.09     15.18 o 
  -5   5   4       19.39       37.99      4.92 o 
  -4   5   4      573.45      642.75     13.80 o 
  -3   5   4      828.31      877.13     20.34 o 
  -2   5   4       11.20       17.82      2.18 o 
  -1   5   4    12621.33    12123.08    203.31 o 
   0   5   4       77.11       86.82      4.48 o 
   1   5   4    24502.28    23667.63    511.35 o 
   2   5   4       61.51       58.67      3.33 o 
   3   5   4     5376.45     5167.73    102.53 o 
   4   5   4        0.02        6.45      3.04 o 
   5   5   4     4427.46     4366.33    111.02 o 
   6   5   4      419.05      476.88     21.09 o 
   7   5   4     2058.71     2159.56     70.42 o 
   8   5   4       50.44       56.53     11.44 o 
   9   5   4     1434.29     1468.20     82.18 o 
 -10   6   4      133.60      139.12     22.34 o 
  -9   6   4     3251.01     3133.59    125.52 o 
  -8   6   4       27.53       33.96      9.34 o 
  -7   6   4      766.05      794.74     36.58 o 
  -6   6   4      171.48      175.11      7.29 o 
  -5   6   4     7843.07     8032.37    148.91 o 
  -4   6   4     1941.90     1942.01     55.08 o 
  -3   6   4    25852.55    26522.52    581.14 o 
  -2   6   4       24.09        6.74      2.01 o 
  -1   6   4     8176.86     7800.71    107.34 o 
   0   6   4      789.52      829.57     33.71 o 
   1   6   4     3647.70     3616.54     84.52 o 
   2   6   4     1563.30     1616.25     58.99 o 
   3   6   4       11.56       13.95      2.62 o 
   4   6   4      148.49      152.33     11.91 o 
   5   6   4        0.05       16.81      9.65 o 
   6   6   4      770.34      822.53     32.70 o 
   7   6   4      169.23      190.79     14.73 o 
   8   6   4      104.33      126.31     16.81 o 
   9   6   4      438.79      435.66     35.36 o 
 -10   7   4      191.15      208.95     27.39 o 
  -9   7   4       48.39       61.55     24.54 o 
  -8   7   4     1053.84     1082.80     52.02 o 
  -7   7   4      194.76      198.52     17.04 o 
  -6   7   4     3960.43     4065.93    107.34 o 
  -5   7   4       32.93       40.30      7.63 o 
  -4   7   4      213.55      231.81     11.65 o 
  -3   7   4        2.88        4.80      3.15 o 
  -2   7   4     6153.70     5837.24    113.25 o 
  -1   7   4    11625.40    12118.84    179.32 o 
   0   7   4     1223.24     1159.62     33.35 o 
   1   7   4     8945.64     8556.42    242.20 o 
   2   7   4      570.82      630.91     26.12 o 
   3   7   4     3797.22     4202.88    146.32 o 
   4   7   4      445.32      481.43     23.65 o 
   5   7   4     3459.06     3458.78     96.19 o 
   6   7   4      889.54      944.83     38.16 o 
   7   7   4      687.86      705.31     31.30 o 
   8   7   4        0.12       10.17      7.39 o 
  -9   8   4      358.88      362.03     26.64 o 
  -8   8   4       97.33      101.43     14.07 o 
  -7   8   4     1314.15     1380.16     63.51 o 
  -6   8   4       73.29       82.19     11.04 o 
  -5   8   4     2532.22     2601.66     68.39 o 
  -4   8   4      233.42      211.30     15.47 o 
  -3   8   4     5150.80     5139.85    114.04 o 
  -2   8   4     4158.71     4319.95     88.38 o 
  -1   8   4     5216.78     5404.47     86.24 o 
   0   8   4      319.79      317.03      7.84 o 
   1   8   4      840.95      865.38     35.26 o 
   2   8   4     7302.22     7202.18    224.63 o 
   3   8   4        4.12        7.32      3.47 o 
   4   8   4     1246.05     1217.82     60.83 o 
   5   8   4       16.64       17.40      5.95 o 
   6   8   4     3128.55     3314.03    111.58 o 
   7   8   4        0.93        9.55      6.15 o 
   8   8   4     1536.91     1609.30     83.54 o 
  -9   9   4        1.31       11.00      8.48 o 
  -8   9   4     1588.07     1590.54     74.59 o 
  -7   9   4       58.53       53.06     11.46 o 
  -6   9   4    11058.92    11792.14    400.08 o 
  -5   9   4      778.22      717.65     24.97 o 
  -4   9   4     1171.47     1087.36     67.69 o 
  -3   9   4      214.92      232.66     10.81 o 
  -2   9   4     6447.81     6129.82    131.79 o 
  -1   9   4     1511.45     1450.94     26.59 o 
   0   9   4     3979.96     4171.83     74.63 o 
   1   9   4     2306.31     2382.50     90.81 o 
   2   9   4     2180.04     2217.31     90.04 o 
   3   9   4      909.04      871.11     39.87 o 
   4   9   4     1286.31     1298.97     79.51 o 
   5   9   4        0.81       27.09     11.27 o 
   6   9   4     1071.15     1104.86     46.04 o 
   7   9   4      555.81      534.44     27.84 o 
   8   9   4       91.69      128.18     27.69 o 
  -9  10   4        0.27        2.64      6.26 o 
  -8  10   4      357.71      318.02     25.63 o 
  -7  10   4       31.83       86.93     18.78 o 
  -6  10   4      106.04      106.14     14.23 o 
  -5  10   4       81.76      114.11     19.74 o 
  -4  10   4     1128.66     1175.97     36.36 o 
  -3  10   4      263.54      287.37     13.10 o 
  -2  10   4     3876.72     3694.30     86.60 o 
  -1  10   4      672.29      610.67     18.46 o 
   0  10   4      518.85      475.28     12.38 o 
   1  10   4      405.66      413.25     13.80 o 
   2  10   4     4131.19     4233.38    133.77 o 
   3  10   4        4.91        9.35      3.38 o 
   4  10   4     7683.76     7776.89    244.82 o 
   5  10   4       23.36       36.94      6.93 o 
   6  10   4     3153.21     3101.32    108.40 o 
   7  10   4        0.86        6.06      9.02 o 
   8  10   4     1090.18     1118.72     94.02 o 
  -8  11   4     2105.64     2061.77     96.73 o 
  -7  11   4      164.99      206.02     20.94 o 
  -6  11   4     5404.07     5670.70    206.87 o 
  -5  11   4      985.19      940.02     41.44 o 
  -4  11   4     4333.17     4377.48    119.60 o 
  -3  11   4      524.63      511.05     18.51 o 
  -2  11   4     2094.40     1945.18     48.71 o 
  -1  11   4      876.67      784.29     20.92 o 
   0  11   4     3725.92     3678.25     74.55 o 
   1  11   4      539.84      534.35     17.39 o 
   2  11   4     3203.59     3135.00     81.74 o 
   3  11   4       79.05      111.30      8.43 o 
   4  11   4      195.22      191.35     19.55 o 
   5  11   4     1205.71     1259.44     46.30 o 
   6  11   4      294.45      306.34     20.49 o 
   7  11   4       22.97       20.82     13.07 o 
  -8  12   4      499.35      473.92     35.09 o 
  -7  12   4      141.22      157.17     18.73 o 
  -6  12   4      150.97      108.12     14.47 o 
  -5  12   4     1684.36     1717.88     60.97 o 
  -4  12   4     1307.95     1297.81     44.34 o 
  -3  12   4     1221.33     1241.97     38.91 o 
  -2  12   4      275.96      264.92     12.50 o 
  -1  12   4      719.40      652.61     16.99 o 
   0  12   4     1881.48     1919.69     44.60 o 
   1  12   4     1461.09     1467.02     37.67 o 
   2  12   4     2341.64     2310.73     68.43 o 
   3  12   4       84.84       94.32      9.73 o 
   4  12   4     2034.94     1886.24    104.61 o 
   5  12   4       26.46       22.82     14.13 o 
   6  12   4     3529.09     3614.24    146.38 o 
   7  12   4        0.43       24.32     14.72 o 
  -8  13   4     1091.13     1071.39     73.56 o 
  -7  13   4      131.13      124.77     16.96 o 
  -6  13   4     1871.08     1933.62     84.08 o 
  -5  13   4      255.93      247.49     20.47 o 
  -4  13   4     1320.92     1337.35     48.16 o 
  -3  13   4      158.31      133.72     12.82 o 
  -2  13   4      637.74      604.57     21.70 o 
  -1  13   4     1699.73     1665.23     48.21 o 
   0  13   4     1081.15     1039.31     27.81 o 
   1  13   4     2042.43     2070.86     53.13 o 
   2  13   4     1677.90     1705.06     47.79 o 
   3  13   4     1625.29     1580.10     67.62 o 
   4  13   4       43.19       60.91     10.84 o 
   5  13   4     1830.36     1864.17     80.24 o 
   6  13   4       42.78       31.31     12.60 o 
  -7  14   4     1268.13     1349.20     78.07 o 
  -6  14   4       81.41       92.19     14.42 o 
  -5  14   4     1612.77     1602.44     71.19 o 
  -4  14   4      235.18      212.82     14.87 o 
  -3  14   4     5222.95     5202.37    152.15 o 
  -2  14   4      169.95      159.07     11.99 o 
  -1  14   4     1400.29     1319.35     42.12 o 
   0  14   4       18.62       36.01      5.30 o 
   1  14   4     2234.37     2257.66     71.50 o 
   2  14   4      187.53      212.78     23.88 o 
   3  14   4        4.37        6.87      5.96 o 
   4  14   4     1076.19     1016.89     48.29 o 
   5  14   4        7.19        9.93      8.96 o 
   6  14   4      552.18      538.78     45.58 o 
  -6  15   4        2.80       -0.83      7.22 o 
  -5  15   4       42.77       40.99     10.05 o 
  -4  15   4      358.98      379.83     23.86 o 
  -3  15   4      181.29      155.83     12.46 o 
  -2  15   4      166.44      179.98     13.69 o 
  -1  15   4     2285.28     2211.91     85.29 o 
   0  15   4       19.24       28.50      7.75 o 
   1  15   4     4814.21     4799.33    145.88 o 
   2  15   4      672.22      639.86     28.71 o 
   3  15   4     1451.82     1384.26     56.09 o 
   4  15   4       86.24       67.47     14.49 o 
   5  15   4     1467.74     1479.77     92.94 o 
  -6  16   4      109.56       86.67     17.94 o 
  -5  16   4     1806.06     1828.75     94.81 o 
  -4  16   4        2.28        3.50      8.09 o 
  -3  16   4     2605.12     2707.28    110.64 o 
  -2  16   4      691.13      666.11     35.72 o 
  -1  16   4     4758.19     4648.90    177.76 o 
   0  16   4      208.15      219.41     19.45 o 
   1  16   4      145.24      147.60     22.27 o 
   2  16   4      900.32      867.38     41.86 o 
   3  16   4       96.41       92.90     15.82 o 
   4  16   4        0.44       -6.22      8.90 o 
  -5  17   4       13.74       15.55     20.24 o 
  -4  17   4      132.49      122.42     18.52 o 
  -3  17   4      229.90      194.24     20.02 o 
  -2  17   4      917.08      942.41     50.86 o 
  -1  17   4     1367.29     1342.78     63.05 o 
   0  17   4       91.58       83.98     12.49 o 
   1  17   4     1639.06     1633.08     74.08 o 
   2  17   4        9.68        1.25      7.40 o 
   3  17   4     1605.28     1510.45    113.45 o 
   4  17   4      338.92      326.25     50.19 o 
  -3  18   4     1178.26     1112.62     70.19 o 
  -2  18   4      386.99      392.00     29.01 o 
  -1  18   4     1595.11     1536.83     73.64 o 
   0  18   4      486.63      435.91     28.40 o 
   1  18   4       80.18      101.23     21.20 o 
   2  18   4      850.98      879.30     73.18 o 
  -1  19   4      219.63      196.99     24.03 o 
   0  19   4      604.65      463.70     69.84 o 
  -9   0   5     2059.54     1989.91    109.32 o 
  -7   0   5    10897.93    10864.73    344.55 o 
  -5   0   5     3845.36     4198.13    202.49 o 
  -3   0   5    16554.14    17443.78    775.78 o 
  -1   0   5    20451.21    20926.41    392.66 o 
   1   0   5    13459.38    13812.84    370.72 o 
   3   0   5     5603.25     5154.52    120.12 o 
   5   0   5      848.42      851.43     26.57 o 
   7   0   5       27.01       23.14      9.70 o 
   9   0   5       32.38       23.37     15.84 o 
 -10   1   5      320.81      303.52     28.14 o 
  -9   1   5     1121.24     1015.16     46.27 o 
  -8   1   5       22.14       53.35     12.30 o 
  -7   1   5        1.04       22.27      9.90 o 
  -6   1   5      486.56      492.18     22.56 o 
  -5   1   5        4.23       20.44      3.61 o 
  -4   1   5     3704.25     3542.75    126.30 o 
  -3   1   5      799.80      816.66     15.31 o 
  -2   1   5     1553.92     1583.47     23.50 o 
  -1   1   5     1128.50     1079.83     16.72 o 
   0   1   5     1609.49     1551.54     21.65 o 
   1   1   5     6866.15     6435.73     90.22 o 
   2   1   5      121.27      124.77      5.27 o 
   3   1   5     9262.62     8680.91    142.51 o 
   4   1   5       51.35       50.47      3.67 o 
   5   1   5     7274.10     7303.35    168.92 o 
   6   1   5       22.33       25.34      7.45 o 
   7   1   5     2751.00     2905.13    112.47 o 
   8   1   5        0.12       -2.83      6.53 o 
   9   1   5      458.71      499.94     39.34 o 
 -10   2   5      104.92      116.84     18.61 o 
  -9   2   5     1189.54     1139.22     41.94 o 
  -8   2   5     1006.00      970.12     33.79 o 
  -7   2   5     7107.25     7058.36    196.52 o 
  -6   2   5      145.45      156.61      8.98 o 
  -5   2   5     2387.90     2692.76     61.91 o 
  -4   2   5     1890.51     1839.05     33.38 o 
  -3   2   5    11111.59    11276.66    214.10 o 
  -2   2   5     6166.74     6373.25     88.75 o 
  -1   2   5    11266.93    11041.99    188.35 o 
   0   2   5     6245.46     6214.25    112.99 o 
   1   2   5     9554.90     9585.30    145.76 o 
   2   2   5        9.19       18.31      2.64 o 
   3   2   5     2890.54     2644.42     44.44 o 
   4   2   5     5935.88     5892.64    100.66 o 
   5   2   5      385.01      355.57     14.23 o 
   6   2   5      260.50      262.01     12.44 o 
   7   2   5        3.30       15.60      7.24 o 
   8   2   5      882.81      888.68     47.94 o 
   9   2   5        2.50        1.08     10.28 o 
 -10   3   5      880.85      827.69     52.76 o 
  -9   3   5      832.95      748.16     39.36 o 
  -8   3   5     1159.78     1192.59     49.70 o 
  -7   3   5      294.24      304.99     12.06 o 
  -6   3   5     4179.95     4192.12     90.72 o 
  -5   3   5      402.20      431.43     17.18 o 
  -4   3   5    15171.86    15356.70    274.01 o 
  -3   3   5      540.49      569.98     13.08 o 
  -2   3   5     6957.81     7102.81    111.42 o 
  -1   3   5      785.35      883.90     21.75 o 
   0   3   5    10444.80    10430.95    207.75 o 
   1   3   5      447.75      349.45      6.95 o 
   2   3   5      623.92      610.19     11.60 o 
   3   3   5     8745.70     8581.71    155.93 o 
   4   3   5      177.79      172.78      8.29 o 
   5   3   5     1179.58     1182.44     33.75 o 
   6   3   5     1592.54     1625.35     47.19 o 
   7   3   5     1504.46     1556.10     67.25 o 
   8   3   5      421.97      420.54     29.63 o 
   9   3   5      208.09      226.69     24.68 o 
 -10   4   5      261.46      240.76     29.75 o 
  -9   4   5      599.12      587.23     34.21 o 
  -8   4   5     1392.99     1395.03     44.11 o 
  -7   4   5      729.74      782.81     22.01 o 
  -6   4   5      368.59      350.46     12.62 o 
  -5   4   5      319.27      343.01     12.86 o 
  -4   4   5        7.52       21.12      4.52 o 
  -3   4   5     3552.39     3520.37     82.43 o 
  -2   4   5     1671.73     1661.59     25.75 o 
  -1   4   5      578.60      484.84     12.33 o 
   0   4   5    18058.93    17276.15    548.75 o 
   1   4   5     3302.73     3267.83     47.66 o 
   2   4   5     4089.49     3993.71     75.17 o 
   3   4   5       76.34       67.69      7.31 o 
   4   4   5     3493.63     3305.78     75.80 o 
   5   4   5      237.43      242.04     12.41 o 
   6   4   5     2894.67     3024.64     89.19 o 
   7   4   5       25.71       30.29      8.85 o 
   8   4   5     1507.36     1574.64     77.20 o 
   9   4   5        5.62       26.75     20.54 o 
 -10   5   5     1689.30     1609.05     95.62 o 
  -9   5   5      103.60      101.28     19.62 o 
  -8   5   5     1431.32     1382.46     58.43 o 
  -7   5   5        0.15        2.13      3.44 o 
  -6   5   5     3236.85     3309.17     69.44 o 
  -5   5   5      416.68      464.25     12.72 o 
  -4   5   5    29808.36    29854.31    689.72 o 
  -3   5   5      644.09      624.13     16.02 o 
  -2   5   5    10965.82    10598.13    229.02 o 
  -1   5   5      248.08      275.31     11.52 o 
   0   5   5    10901.53    10469.23    238.65 o 
   1   5   5       60.35       94.40      4.86 o 
   2   5   5      962.92      929.23     22.15 o 
   3   5   5      730.85      806.09     16.77 o 
   4   5   5      777.13      731.49     22.19 o 
   5   5   5     1214.54     1161.96     35.19 o 
   6   5   5      528.75      507.14     23.37 o 
   7   5   5      134.87      138.43     12.53 o 
   8   5   5       56.65       85.98     14.88 o 
 -10   6   5      333.12      320.64     28.78 o 
  -9   6   5       47.81       50.93     11.60 o 
  -8   6   5     1132.35     1117.18     50.12 o 
  -7   6   5      808.31      774.27     34.35 o 
  -6   6   5      281.66      274.56     13.90 o 
  -5   6   5      138.61      201.69     12.79 o 
  -4   6   5      384.25      321.36     22.55 o 
  -3   6   5      574.33      582.76     16.17 o 
  -2   6   5     6479.52     6468.37    121.02 o 
  -1   6   5      735.69      673.92     29.72 o 
   0   6   5     8784.23     8305.31    177.01 o 
   1   6   5       28.86       28.73      2.13 o 
   2   6   5     2307.52     2410.03     70.21 o 
   3   6   5     2832.90     2673.72     74.55 o 
   4   6   5     5096.02     5113.37    141.30 o 
   5   6   5        7.86       14.61      5.45 o 
   6   6   5     1809.05     1873.92     62.98 o 
   7   6   5       58.14       62.43      8.26 o 
   8   6   5     2094.41     2175.89    103.91 o 
 -10   7   5      435.95      422.82     40.16 o 
  -9   7   5       31.52       28.91     10.88 o 
  -8   7   5     1500.58     1494.80     66.89 o 
  -7   7   5      999.57      993.28     44.94 o 
  -6   7   5     3144.72     3148.45     86.24 o 
  -5   7   5       40.96       38.66      6.49 o 
  -4   7   5     9212.32     9336.79    220.65 o 
  -3   7   5     3448.10     3599.15     79.26 o 
  -2   7   5    13403.64    13909.91    278.19 o 
  -1   7   5      714.70      817.32     34.89 o 
   0   7   5     2919.11     2691.79     93.66 o 
   1   7   5     7218.52     7338.89    140.47 o 
   2   7   5      955.88     1008.96     38.35 o 
   3   7   5     1081.14     1052.02     31.85 o 
   4   7   5      305.10      304.84     22.33 o 
   5   7   5      874.01      838.51     30.31 o 
   6   7   5      669.40      674.91     29.19 o 
   7   7   5     1513.38     1562.01     61.02 o 
   8   7   5       33.80       33.13     12.08 o 
  -9   8   5      432.32      422.53     28.97 o 
  -8   8   5      298.48      260.45     22.56 o 
  -7   8   5     5246.91     5271.28    189.40 o 
  -6   8   5      178.30      185.23     12.76 o 
  -5   8   5     1135.63     1203.06     42.07 o 
  -4   8   5      225.83      216.68     10.59 o 
  -3   8   5     3284.65     3410.32     78.36 o 
  -2   8   5     2528.34     2474.33     53.86 o 
  -1   8   5     7302.83     7970.10    128.30 o 
   0   8   5     3160.46     3029.55     64.02 o 
   1   8   5     1670.44     1619.49     72.13 o 
   2   8   5     1190.98     1200.11     48.68 o 
   3   8   5     4754.95     4942.12    148.87 o 
   4   8   5     1428.02     1453.15     50.80 o 
   5   8   5        5.30       20.94      5.84 o 
   6   8   5      541.00      533.32     26.23 o 
   7   8   5       40.11       40.03      9.41 o 
   8   8   5      946.68      955.43     67.75 o 
  -9   9   5      258.28      273.23     24.31 o 
  -8   9   5       84.68      102.68     13.09 o 
  -7   9   5      149.00      119.77     21.69 o 
  -6   9   5      636.90      708.72     30.52 o 
  -5   9   5        0.41       19.53      7.53 o 
  -4   9   5     1813.06     1864.28     51.51 o 
  -3   9   5      757.48      718.83     21.32 o 
  -2   9   5     2787.26     2574.89     59.58 o 
  -1   9   5      455.95      531.49     13.91 o 
   0   9   5      318.83      395.17     12.54 o 
   1   9   5     4021.83     3765.26    118.90 o 
   2   9   5       42.71       43.07      4.22 o 
   3   9   5     7298.43     7802.23    213.84 o 
   4   9   5      304.21      294.86     16.47 o 
   5   9   5     1896.32     1814.28    136.91 o 
   6   9   5        0.10        4.20      5.20 o 
   7   9   5     1999.72     2076.83     91.37 o 
   8   9   5       31.72        6.90     13.66 o 
  -9  10   5     1037.42     1055.74     58.54 o 
  -8  10   5      120.53      119.86     15.90 o 
  -7  10   5     4353.82     4336.21    166.04 o 
  -6  10   5      579.37      579.81     45.28 o 
  -5  10   5     4728.78     4914.25    180.95 o 
  -4  10   5      195.74      176.19     10.93 o 
  -3  10   5     2407.69     2401.39     61.68 o 
  -2  10   5        0.28       -0.47      2.86 o 
  -1  10   5     8085.12     8270.63    151.15 o 
   0  10   5        2.96       11.55      3.75 o 
   1  10   5     3565.50     3585.10    114.73 o 
   2  10   5      362.28      355.50     23.03 o 
   3  10   5     5082.72     4781.47    127.91 o 
   4  10   5      341.10      335.80     22.21 o 
   5  10   5       23.15       27.69      7.52 o 
   6  10   5      151.36      193.21     19.87 o 
   7  10   5      164.39      151.99     16.83 o 
  -8  11   5       17.30       31.49     11.19 o 
  -7  11   5      209.18      192.46     19.64 o 
  -6  11   5      613.53      660.69     54.19 o 
  -5  11   5       61.34       43.45      9.01 o 
  -4  11   5      545.73      598.09     24.51 o 
  -3  11   5      715.95      725.72     23.89 o 
  -2  11   5      119.21      154.06      8.42 o 
  -1  11   5      215.30      181.93      7.95 o 
   0  11   5     1281.41     1353.54     31.59 o 
   1  11   5     2364.86     2494.51    105.85 o 
   2  11   5       13.32       46.91      9.10 o 
   3  11   5     5653.02     5636.29    155.18 o 
   4  11   5        2.44        3.80      5.44 o 
   5  11   5     3117.07     3135.13    127.15 o 
   6  11   5       78.93       86.76     17.37 o 
   7  11   5     1175.94     1189.08     74.48 o 
  -8  12   5      394.93      449.13     33.15 o 
  -7  12   5     2388.63     2552.44    115.01 o 
  -6  12   5       46.54       67.76     11.19 o 
  -5  12   5     1703.17     1552.88    115.60 o 
  -4  12   5        5.19        2.78      4.31 o 
  -3  12   5     2075.92     2046.28     60.31 o 
  -2  12   5       31.18       59.38     14.19 o 
  -1  12   5     3187.07     3126.94     80.31 o 
   0  12   5     2798.60     2860.89     75.73 o 
   1  12   5     5225.37     5428.09    151.21 o 
   2  12   5        7.74       31.67      8.62 o 
   3  12   5      869.32      894.80     42.23 o 
   4  12   5     1314.47     1287.77     57.35 o 
   5  12   5       44.18       41.06      9.80 o 
   6  12   5      342.26      359.28     27.32 o 
  -7  13   5       78.25       86.44     13.64 o 
  -6  13   5     1037.61     1019.01     49.89 o 
  -5  13   5      183.44      169.56     13.29 o 
  -4  13   5     4929.35     4903.13    147.50 o 
  -3  13   5        1.98       18.15      7.60 o 
  -2  13   5      682.91      702.23     24.18 o 
  -1  13   5       62.61       75.71     13.95 o 
   0  13   5     3536.43     3508.04     97.49 o 
   1  13   5     1222.00     1230.39     40.69 o 
   2  13   5      180.33      168.13     14.45 o 
   3  13   5     2038.74     1993.32     77.31 o 
   4  13   5       59.39       57.82     10.17 o 
   5  13   5     1082.72     1047.76     61.30 o 
   6  13   5      318.99      351.97     35.13 o 
  -7  14   5      151.43      156.13     24.19 o 
  -6  14   5      132.71      147.16     22.69 o 
  -5  14   5     1052.38     1025.76     50.25 o 
  -4  14   5        0.03       -3.75      5.24 o 
  -3  14   5       12.48       72.70     15.59 o 
  -2  14   5     1129.47     1122.46     47.75 o 
  -1  14   5      548.99      532.76     26.73 o 
   0  14   5     2004.30     2077.47     79.94 o 
   1  14   5     1072.13     1124.16     41.30 o 
   2  14   5     1172.21     1152.63     43.28 o 
   3  14   5      289.08      271.74     21.21 o 
   4  14   5     1469.36     1410.54     62.88 o 
   5  14   5       67.55       65.81     14.64 o 
  -6  15   5     2225.18     2270.80    125.88 o 
  -5  15   5      132.81      117.56     17.71 o 
  -4  15   5     4094.50     4160.08    161.90 o 
  -3  15   5      211.06      173.97     17.18 o 
  -2  15   5     3679.72     3726.49    143.43 o 
  -1  15   5      175.41      193.33     16.81 o 
   0  15   5     1302.82     1264.25     54.64 o 
   1  15   5       89.42      118.62     11.26 o 
   2  15   5      549.42      510.41     27.95 o 
   3  15   5      146.13      146.54     15.54 o 
   4  15   5      442.17      411.03     29.89 o 
   5  15   5      354.76      340.86     34.03 o 
  -5  16   5       18.16       71.29     27.34 o 
  -4  16   5        7.25       -1.05      6.91 o 
  -3  16   5      250.70      295.46     28.01 o 
  -2  16   5      525.16      529.01     51.98 o 
  -1  16   5      117.62      170.00     19.16 o 
   0  16   5     2282.66     2280.62     91.92 o 
   1  16   5      130.97      133.99     15.08 o 
   2  16   5     1337.06     1296.01     69.93 o 
   3  16   5      201.77      195.62     18.26 o 
   4  16   5      627.75      607.35     41.65 o 
  -5  17   5       51.72       54.74     16.75 o 
  -4  17   5     1830.74     1861.37    109.69 o 
  -3  17   5      330.09      318.28     25.59 o 
  -2  17   5     2992.63     3028.71    131.28 o 
  -1  17   5        0.43        7.43      6.30 o 
   0  17   5      712.53      662.19     36.74 o 
   1  17   5      479.65      427.20     37.10 o 
   2  17   5      169.97      143.84     20.84 o 
   3  17   5      156.22      157.20     26.85 o 
  -3  18   5     1236.41     1222.54     79.96 o 
  -2  18   5      472.41      456.58     32.75 o 
  -1  18   5      796.86      742.90     46.06 o 
   0  18   5      466.39      428.88     29.97 o 
   1  18   5      348.04      327.69     37.68 o 
   2  18   5      497.39      536.31     57.93 o 
 -10   0   6      866.73      834.45    105.41 o 
  -8   0   6     1445.82     1340.16     56.45 o 
  -6   0   6      920.55      944.15     33.65 o 
  -4   0   6      422.48      310.59     35.65 o 
  -2   0   6       35.80       52.23      3.87 o 
   0   0   6    12808.54    13781.22    286.29 o 
   2   0   6     4439.10     4014.45     96.92 o 
   4   0   6     5907.89     5788.69    153.12 o 
   6   0   6     4328.88     4347.79    213.13 o 
   8   0   6      397.21      424.98     44.84 o 
 -10   1   6      443.71      389.24     31.81 o 
  -9   1   6      350.19      328.73     18.18 o 
  -8   1   6     5694.58     5614.43    153.44 o 
  -7   1   6       24.00       54.39      6.03 o 
  -6   1   6     2901.33     2917.54     73.35 o 
  -5   1   6      236.40      254.18     10.43 o 
  -4   1   6     2008.98     1966.09     51.09 o 
  -3   1   6       72.28       46.30      3.07 o 
  -2   1   6    31078.99    30692.52    753.52 o 
  -1   1   6     2613.96     2580.32     39.20 o 
   0   1   6    12680.78    12680.44    231.22 o 
   1   1   6       66.30       60.27      4.27 o 
   2   1   6    21233.68    22006.74    428.30 o 
   3   1   6      281.19      265.57      7.86 o 
   4   1   6      350.80      325.81      9.11 o 
   5   1   6      649.22      624.08     20.45 o 
   6   1   6       27.25       15.45      6.13 o 
   7   1   6       40.15       62.02     10.22 o 
   8   1   6      227.87      224.45     20.41 o 
 -10   2   6     1015.14      950.49     55.14 o 
  -9   2   6      324.19      315.86     17.79 o 
  -8   2   6      646.04      612.14     21.10 o 
  -7   2   6      830.71      808.08     28.56 o 
  -6   2   6       78.12      119.84      9.23 o 
  -5   2   6     7012.08     7340.07    147.65 o 
  -4   2   6        1.41        6.35      2.23 o 
  -3   2   6     2922.95     2935.41     60.54 o 
  -2   2   6      334.32      324.98      9.00 o 
  -1   2   6     5625.89     5324.68    140.65 o 
   0   2   6       66.03       33.98      4.20 o 
   1   2   6     2221.63     2104.76     31.84 o 
   2   2   6    20570.74    21354.79    367.85 o 
   3   2   6      723.92      675.86     15.92 o 
   4   2   6     2452.07     2316.09     44.62 o 
   5   2   6     1229.14     1195.44     34.14 o 
   6   2   6     1317.94     1219.29     39.00 o 
   7   2   6        8.46       27.32      9.34 o 
   8   2   6      444.83      415.10     29.60 o 
 -10   3   6      312.18      262.77     23.89 o 
  -9   3   6     2106.68     2034.41     81.67 o 
  -8   3   6     2423.24     2293.51     60.19 o 
  -7   3   6      570.31      566.00     18.61 o 
  -6   3   6      410.78      417.14     14.19 o 
  -5   3   6      767.61      824.50     20.75 o 
  -4   3   6     1758.56     1674.05     49.75 o 
  -3   3   6       41.94       41.07      2.64 o 
  -2   3   6     9246.82     9420.72    141.98 o 
  -1   3   6     8763.70     9095.08    122.24 o 
   0   3   6     4260.93     3684.69    108.69 o 
   1   3   6       15.96       33.86      3.76 o 
   2   3   6     8709.41     8701.74    144.21 o 
   3   3   6     4209.75     4010.82     80.92 o 
   4   3   6      400.12      368.62     14.16 o 
   5   3   6     2049.27     2030.70     57.12 o 
   6   3   6       92.96       95.68      8.51 o 
   7   3   6     1374.02     1355.35     60.17 o 
   8   3   6       97.90       98.25     16.37 o 
 -10   4   6      108.08      122.82     17.01 o 
  -9   4   6      538.13      496.02     28.65 o 
  -8   4   6      194.13      177.95     15.84 o 
  -7   4   6     2456.99     2440.96     63.97 o 
  -6   4   6      344.92      307.87     10.80 o 
  -5   4   6    18294.76    20504.18    696.93 o 
  -4   4   6      528.00      520.49     12.29 o 
  -3   4   6     7924.27     7900.33    115.52 o 
  -2   4   6       36.59       37.84      3.78 o 
  -1   4   6    10492.66    10253.03    186.24 o 
   0   4   6      973.06      931.00     28.91 o 
   1   4   6     4368.15     4151.99     58.51 o 
   2   4   6      612.88      625.40     12.40 o 
   3   4   6     1507.13     1456.74     28.59 o 
   4   4   6      286.60      269.65     11.88 o 
   5   4   6     4245.16     4061.22    107.97 o 
   6   4   6      759.79      726.69     27.92 o 
   7   4   6       33.78       46.00     10.26 o 
   8   4   6        6.00       16.66      8.58 o 
 -10   5   6       17.57       18.40     10.69 o 
  -9   5   6     2378.35     2312.36     95.18 o 
  -8   5   6       26.76       22.10      7.57 o 
  -7   5   6     1314.43     1229.06     41.65 o 
  -6   5   6        1.03       28.03     13.81 o 
  -5   5   6      827.59      902.41     29.63 o 
  -4   5   6      799.67      814.50     29.64 o 
  -3   5   6      357.97      380.85     12.06 o 
  -2   5   6      329.93      405.49     10.98 o 
  -1   5   6     6413.67     6208.25    113.32 o 
   0   5   6      497.22      508.46     19.46 o 
   1   5   6      860.67      872.59     33.85 o 
   2   5   6      433.34      475.63     10.06 o 
   3   5   6     2961.83     2779.85     51.86 o 
   4   5   6        1.71        6.28      5.82 o 
   5   5   6     3259.03     3177.13     88.51 o 
   6   5   6       14.90       28.92     10.12 o 
   7   5   6     1941.51     1793.06     90.71 o 
   8   5   6        0.13        5.74      7.72 o 
 -10   6   6       38.82       36.85     13.41 o 
  -9   6   6     1161.69     1069.32     54.18 o 
  -8   6   6      136.60      143.27     14.98 o 
  -7   6   6     2184.86     2138.56     65.66 o 
  -6   6   6     2059.70     2004.69     69.02 o 
  -5   6   6    11359.75    11836.55    304.25 o 
  -4   6   6     1275.62     1293.22     35.22 o 
  -3   6   6    11512.59    11966.40    261.18 o 
  -2   6   6      806.46      788.03     17.22 o 
  -1   6   6     7291.62     7434.34    143.68 o 
   0   6   6      317.88      318.25      9.67 o 
   1   6   6     4277.48     4035.68     94.44 o 
   2   6   6      504.62      472.85     16.88 o 
   3   6   6     3021.20     2966.62     57.12 o 
   4   6   6      178.88      179.80     10.73 o 
   5   6   6     1498.49     1490.20     47.99 o 
   6   6   6     2151.09     2099.00     67.84 o 
   7   6   6        4.56        1.66      4.65 o 
   8   6   6        1.11       -5.27      8.98 o 
  -9   7   6     1281.39     1179.56     56.29 o 
  -8   7   6     1827.03     1790.76     77.81 o 
  -7   7   6     1206.71     1232.76     54.38 o 
  -6   7   6      393.98      433.82     23.46 o 
  -5   7   6      689.28      672.09     28.30 o 
  -4   7   6     3204.97     3245.27     80.15 o 
  -3   7   6      504.51      449.51     14.17 o 
  -2   7   6     4221.43     4060.15     92.62 o 
  -1   7   6     4613.38     4845.56    125.28 o 
   0   7   6     1344.04     1340.86     51.93 o 
   1   7   6      110.95      130.72     16.85 o 
   2   7   6     2512.85     2418.85     84.98 o 
   3   7   6     1380.00     1341.70     31.76 o 
   4   7   6        0.45        7.86      3.84 o 
   5   7   6     2392.34     2396.56     82.71 o 
   6   7   6       42.19       36.89      7.26 o 
   7   7   6     1568.47     1509.40     76.22 o 
   8   7   6       48.83       70.80     17.42 o 
  -9   8   6       42.25       58.65     12.39 o 
  -8   8   6      189.27      162.24     16.97 o 
  -7   8   6     1899.02     1914.06     81.33 o 
  -6   8   6      355.11      375.35     32.33 o 
  -5   8   6     3951.40     4087.64    127.70 o 
  -4   8   6       13.70        8.68      3.82 o 
  -3   8   6     4512.84     4461.98    104.24 o 
  -2   8   6     1365.31     1313.15     36.64 o 
  -1   8   6     1953.34     2053.97     79.93 o 
   0   8   6     1429.32     1487.76     72.00 o 
   1   8   6      711.54      765.81     43.64 o 
   2   8   6     5120.67     5025.07    124.01 o 
   3   8   6     1699.06     1670.32     39.08 o 
   4   8   6     1315.34     1233.89     40.19 o 
   5   8   6      795.70      791.59     34.54 o 
   6   8   6     1569.82     1539.76     64.00 o 
   7   8   6       14.63        8.01      6.66 o 
  -9   9   6      168.20      148.75     17.44 o 
  -8   9   6     1794.18     1843.81     82.87 o 
  -7   9   6      420.18      458.24     32.66 o 
  -6   9   6     3532.37     3402.89    158.62 o 
  -5   9   6       27.03       31.68      5.80 o 
  -4   9   6     3406.49     3451.93     91.49 o 
  -3   9   6       41.14       61.43      5.71 o 
  -2   9   6     9746.48     9438.25    206.05 o 
  -1   9   6      359.65      403.39     17.10 o 
   0   9   6     5284.26     5274.20    134.13 o 
   1   9   6      200.36      255.54     14.92 o 
   2   9   6     4114.68     4085.68    145.39 o 
   3   9   6       79.00       81.88      9.97 o 
   4   9   6      285.02      294.86     24.65 o 
   5   9   6      425.47      397.56     19.93 o 
   6   9   6       50.86       73.66     12.02 o 
   7   9   6      251.36      280.01     24.18 o 
  -9  10   6       28.39       48.35     12.18 o 
  -8  10   6       90.48      104.62     15.39 o 
  -7  10   6       47.46       97.47     14.90 o 
  -6  10   6      550.71      521.22     25.58 o 
  -5  10   6        1.00        7.43      4.47 o 
  -4  10   6      197.69      197.73     15.07 o 
  -3  10   6      298.97      341.09     13.87 o 
  -2  10   6       23.27       13.35      6.98 o 
  -1  10   6        4.61       50.73     19.54 o 
   0  10   6     1278.03     1275.12     46.18 o 
   1  10   6        2.17        4.27      5.73 o 
   2  10   6     2861.51     2866.43    119.45 o 
   3  10   6      302.43      280.47     21.38 o 
   4  10   6     3477.19     3566.33    147.16 o 
   5  10   6       84.14       97.58     11.69 o 
   6  10   6     2152.64     2189.18     93.92 o 
   7  10   6       34.31       32.65      9.95 o 
  -8  11   6     1907.49     1967.48     93.29 o 
  -7  11   6       74.04       94.05     15.05 o 
  -6  11   6     1665.51     1707.53     73.13 o 
  -5  11   6        4.61        9.29      5.10 o 
  -4  11   6     4262.23     4272.85    120.72 o 
  -3  11   6      199.36      178.92     10.11 o 
  -2  11   6     5120.63     4996.00    122.33 o 
  -1  11   6      375.19      358.93     23.39 o 
   0  11   6     8145.20     8604.74    223.55 o 
   1  11   6        1.20       15.59      5.57 o 
   2  11   6     3032.94     3072.85    130.31 o 
   3  11   6      674.41      672.78     31.17 o 
   4  11   6      164.70      144.53     16.36 o 
   5  11   6       25.37       40.31      9.65 o 
   6  11   6       77.09       60.02     11.79 o 
   7  11   6        0.09        2.02      8.09 o 
  -8  12   6      157.90      185.54     21.92 o 
  -7  12   6       37.80       61.92     14.94 o 
  -6  12   6      146.25      125.47     16.22 o 
  -5  12   6     3260.09     3327.25    108.67 o 
  -4  12   6       12.16       13.10      5.42 o 
  -3  12   6       68.07       97.18      8.23 o 
  -2  12   6      685.25      676.44     32.35 o 
  -1  12   6     3134.33     3200.06    112.60 o 
   0  12   6      743.14      749.41     37.04 o 
   1  12   6      784.83      854.57     40.02 o 
   2  12   6     3919.00     3849.69    141.61 o 
   3  12   6       10.14       25.72      7.39 o 
   4  12   6     1226.41     1167.18     51.45 o 
   5  12   6      821.20      797.20     41.67 o 
   6  12   6     1081.44     1088.44     55.59 o 
  -7  13   6      191.97      209.04     24.69 o 
  -6  13   6     1243.90     1235.02     61.10 o 
  -5  13   6      218.35      190.71     14.63 o 
  -4  13   6      948.69      985.01     37.83 o 
  -3  13   6       34.24       39.05      8.90 o 
  -2  13   6     1401.74     1340.19     52.57 o 
  -1  13   6     1650.93     1650.39     67.69 o 
   0  13   6     4618.77     4785.91    168.86 o 
   1  13   6       16.08       21.67      6.39 o 
   2  13   6      511.34      492.16     27.82 o 
   3  13   6     1233.83     1181.18     51.21 o 
   4  13   6      108.01       81.33     12.21 o 
   5  13   6      598.01      614.35     37.90 o 
   6  13   6       47.39       57.26     14.85 o 
  -7  14   6      744.93      787.12     56.79 o 
  -6  14   6       56.10       63.34     14.41 o 
  -5  14   6     3734.67     3825.17    185.64 o 
  -4  14   6      846.30      832.43     43.61 o 
  -3  14   6     3953.04     4085.17    158.52 o 
  -2  14   6       73.13       57.58     10.01 o 
  -1  14   6     1622.66     1603.47     64.92 o 
   0  14   6       35.70       36.37     10.07 o 
   1  14   6     1457.67     1460.96     72.64 o 
   2  14   6       98.77       94.80     11.72 o 
   3  14   6      567.76      527.07     31.24 o 
   4  14   6     1393.85     1339.54     64.26 o 
   5  14   6      801.26      794.36     52.12 o 
  -6  15   6       63.27      118.06     19.71 o 
  -5  15   6      159.06      124.84     24.85 o 
  -4  15   6       12.91       89.09     21.66 o 
  -3  15   6      159.85      148.91     16.70 o 
  -2  15   6        1.72       18.06     10.33 o 
  -1  15   6      289.60      324.93     21.81 o 
   0  15   6      619.84      662.98     35.14 o 
   1  15   6     1380.69     1372.47     74.80 o 
   2  15   6       21.87       29.45      8.28 o 
   3  15   6      646.71      620.71     34.83 o 
   4  15   6       18.25       14.55      7.82 o 
  -5  16   6     2629.53     2680.25    147.59 o 
  -4  16   6      170.47      188.35     19.94 o 
  -3  16   6     3190.58     3376.44    143.95 o 
  -2  16   6       19.97       16.83      8.84 o 
  -1  16   6     2206.04     2050.06     87.86 o 
   0  16   6        7.39       35.51     15.85 o 
   1  16   6      616.15      656.56     78.03 o 
   2  16   6       74.40       98.79     17.12 o 
   3  16   6      906.19      851.63     53.08 o 
  -4  17   6      408.59      401.69     42.15 o 
  -3  17   6      149.48      148.59     22.05 o 
  -2  17   6     1039.29      989.60     55.40 o 
  -1  17   6      385.08      363.02     28.21 o 
   0  17   6        7.71       28.52     11.48 o 
   1  17   6      387.20      409.51     35.36 o 
   2  17   6      665.75      647.14     47.64 o 
  -3  18   6     1872.55     1783.52    110.99 o 
  -2  18   6        5.22       17.54     11.65 o 
  -1  18   6      256.73      273.67     24.17 o 
   0  18   6      245.82      206.29     23.32 o 
   1  18   6      267.94      291.40     40.78 o 
  -9   0   7     1504.67     1350.94     58.25 o 
  -7   0   7     4153.64     3978.70    132.01 o 
  -5   0   7     3061.86     3224.09    131.48 o 
  -3   0   7    17884.10    15725.83   1423.56 o 
  -1   0   7    16574.21    16434.35    364.82 o 
   1   0   7    11185.47    10916.46    354.59 o 
   3   0   7     3222.84     3118.52     84.44 o 
   5   0   7      123.55      105.49      7.95 o 
   7   0   7      864.84      880.37     59.78 o 
 -10   1   7       74.43      106.31     27.22 o 
  -9   1   7      430.29      390.34     18.23 o 
  -8   1   7       54.86       51.93      6.27 o 
  -7   1   7     2302.58     2132.88     96.87 o 
  -6   1   7     1131.04     1145.03     44.81 o 
  -5   1   7     1659.84     1640.02     49.01 o 
  -4   1   7      465.06      431.30     11.69 o 
  -3   1   7     5975.75     5740.10    129.94 o 
  -2   1   7      975.74      894.45     20.40 o 
  -1   1   7      564.07      608.17     13.19 o 
   0   1   7     1497.41     1441.17     26.65 o 
   1   1   7     6412.29     5843.85    104.49 o 
   2   1   7      170.34      148.68      6.93 o 
   3   1   7     1536.77     1480.20     29.99 o 
   4   1   7     1534.47     1449.86     31.59 o 
   5   1   7     3640.34     3568.08     91.17 o 
   6   1   7       19.76       23.00      7.62 o 
   7   1   7      685.08      690.35     36.52 o 
   8   1   7        1.81        4.98      6.98 o 
 -10   2   7      846.72      825.52     53.53 o 
  -9   2   7      986.58      931.98     41.86 o 
  -8   2   7      961.76      907.46     33.43 o 
  -7   2   7     2001.58     1940.45     47.69 o 
  -6   2   7      189.01      212.81     10.00 o 
  -5   2   7     3877.60     4239.00    102.81 o 
  -4   2   7     1184.87     1179.04     27.78 o 
  -3   2   7     9135.97     9524.90    168.62 o 
  -2   2   7     2491.70     2587.21     42.76 o 
  -1   2   7    10322.82     9963.37    164.35 o 
   0   2   7        0.46       22.36      4.27 o 
   1   2   7     6541.54     6168.95    101.13 o 
   2   2   7        9.31       21.13      3.90 o 
   3   2   7     2114.15     2008.60     44.90 o 
   4   2   7     3166.17     3013.57     61.95 o 
   5   2   7      160.11      136.42      9.57 o 
   6   2   7      200.18      183.91     12.51 o 
   7   2   7      211.85      247.37     20.64 o 
   8   2   7      893.61      873.52     49.08 o 
 -10   3   7      133.93      123.02     19.33 o 
  -9   3   7      153.90      159.07     16.65 o 
  -8   3   7      236.95      240.54     14.60 o 
  -7   3   7      798.10      747.20     24.79 o 
  -6   3   7    10104.02    10749.54    268.62 o 
  -5   3   7      705.62      629.11     28.57 o 
  -4   3   7     4494.66     4434.13    104.83 o 
  -3   3   7     2777.20     2969.91     64.32 o 
  -2   3   7     6155.68     6184.43    109.60 o 
  -1   3   7      312.80      335.16      6.58 o 
   0   3   7     5605.42     5281.33    106.50 o 
   1   3   7     1155.09      996.43     17.31 o 
   2   3   7     2389.95     2237.27     45.22 o 
   3   3   7     1181.74     1031.15     21.99 o 
   4   3   7     4483.51     4265.54     85.38 o 
   5   3   7     1427.54     1384.76     42.55 o 
   6   3   7      332.28      316.68     16.61 o 
   7   3   7      143.04      149.12     16.93 o 
   8   3   7        1.32       36.46     30.74 o 
 -10   4   7     2199.86     1914.74     98.93 o 
  -9   4   7      159.40      161.62     15.71 o 
  -8   4   7     1737.90     1681.21     67.23 o 
  -7   4   7      522.42      507.14     26.48 o 
  -6   4   7     1958.16     1946.86     78.60 o 
  -5   4   7      737.61      753.00     36.78 o 
  -4   4   7      125.65      122.98      9.48 o 
  -3   4   7      949.55      965.37     19.57 o 
  -2   4   7     1519.59     1429.92     38.36 o 
  -1   4   7     2338.43     2256.03     50.57 o 
   0   4   7      583.80      510.40     26.65 o 
   1   4   7      288.83      249.05      7.83 o 
   2   4   7     3008.91     2943.31     75.63 o 
   3   4   7      479.17      470.48     12.71 o 
   4   4   7     1566.15     1500.04     48.20 o 
   5   4   7       23.29       32.47      6.10 o 
   6   4   7     2453.97     2449.99     76.24 o 
   7   4   7       19.34       47.39     10.80 o 
   8   4   7     1788.85     1798.30    101.69 o 
 -10   5   7      318.42      281.83     26.39 o 
  -9   5   7        5.58       12.32      7.05 o 
  -8   5   7     1049.56     1014.72     48.33 o 
  -7   5   7       10.04        7.34      5.41 o 
  -6   5   7     7922.56     8294.59    236.35 o 
  -5   5   7      551.93      550.55     21.45 o 
  -4   5   7     9927.05    10288.60    249.45 o 
  -3   5   7      111.06       96.22      7.17 o 
  -2   5   7     6670.72     6259.73    171.31 o 
  -1   5   7        5.81       11.85      2.39 o 
   0   5   7     8439.85     8183.15    170.92 o 
   1   5   7      121.02      136.23      8.17 o 
   2   5   7     3347.28     3234.97     57.59 o 
   3   5   7       11.46       12.06      3.23 o 
   4   5   7     8658.52     8336.46    206.46 o 
   5   5   7        1.19       19.77      6.38 o 
   6   5   7       91.60       85.08      9.90 o 
   7   5   7       18.46       18.26      7.83 o 
   8   5   7        0.43      -10.17     10.17 o 
 -10   6   7     1495.79     1412.57     82.69 o 
  -9   6   7      530.58      469.82     31.76 o 
  -8   6   7     2531.05     2505.09    100.30 o 
  -7   6   7       61.64       46.65     12.06 o 
  -6   6   7     1275.75     1295.49     44.95 o 
  -5   6   7       39.76       84.05     14.47 o 
  -4   6   7      251.61      236.00     14.04 o 
  -3   6   7     3348.99     3630.16     81.82 o 
  -2   6   7     1235.11     1328.70     41.55 o 
  -1   6   7       44.40       48.91      5.19 o 
   0   6   7       76.92       74.17      9.30 o 
   1   6   7     2356.71     2387.77     65.26 o 
   2   6   7      135.95      107.06      6.25 o 
   3   6   7       67.52       73.36      6.16 o 
   4   6   7     3307.83     3210.68     86.33 o 
   5   6   7        0.09        2.79      4.83 o 
   6   6   7     1889.42     1872.79     63.30 o 
   7   6   7      311.53      281.45     26.76 o 
   8   6   7     1361.03     1405.71     87.02 o 
  -9   7   7       50.37      123.24     40.77 o 
  -8   7   7      634.16      647.52     38.68 o 
  -7   7   7     1770.76     1621.17     83.28 o 
  -6   7   7     6539.75     6685.44    195.39 o 
  -5   7   7       79.31       63.53      6.87 o 
  -4   7   7     5058.68     4920.85    123.82 o 
  -3   7   7       77.91       51.14      4.93 o 
  -2   7   7     4744.97     4607.56     86.82 o 
  -1   7   7      905.85      992.61     41.57 o 
   0   7   7     2082.55     2104.41     55.96 o 
   1   7   7     7436.41     7687.14    182.85 o 
   2   7   7     4832.11     4755.91    114.68 o 
   3   7   7      178.20      153.73      8.78 o 
   4   7   7     3045.06     2892.48     85.25 o 
   5   7   7     1032.33      914.22     35.05 o 
   6   7   7      233.21      220.89     17.40 o 
   7   7   7      466.10      431.74     37.66 o 
  -9   8   7      844.03      774.04     46.21 o 
  -8   8   7     1452.01     1406.21     64.21 o 
  -7   8   7      847.40      870.37     43.52 o 
  -6   8   7      242.68      235.12     15.34 o 
  -5   8   7      293.52      290.04     15.25 o 
  -4   8   7       67.04       62.03      6.22 o 
  -3   8   7    11206.77    11754.30    282.69 o 
  -2   8   7      212.51      239.11     25.40 o 
  -1   8   7     3022.63     3221.74     88.72 o 
   0   8   7       63.48       63.08      7.59 o 
   1   8   7     8709.91     8608.55    213.58 o 
   2   8   7        0.62        1.13      3.07 o 
   3   8   7      952.44      917.18     39.30 o 
   4   8   7     1508.08     1492.25     57.89 o 
   5   8   7       12.66        6.49      6.19 o 
   6   8   7     1019.92      987.67     45.41 o 
   7   8   7      644.47      691.61     56.39 o 
  -9   9   7      742.01      646.17     45.81 o 
  -8   9   7      187.72      220.53     22.18 o 
  -7   9   7      978.24      969.41     48.24 o 
  -6   9   7      730.90      725.98     30.24 o 
  -5   9   7      283.64      270.84     15.66 o 
  -4   9   7     1251.43     1346.63     39.73 o 
  -3   9   7      717.59      676.72     21.41 o 
  -2   9   7      552.21      569.25     37.37 o 
  -1   9   7       25.80       50.96      7.10 o 
   0   9   7      238.13      231.30     12.64 o 
   1   9   7     2080.07     2136.78     89.29 o 
   2   9   7      679.71      728.30     30.24 o 
   3   9   7     2522.48     2528.89    103.60 o 
   4   9   7      951.14      928.69     41.35 o 
   5   9   7      962.79      975.35     45.21 o 
   6   9   7       64.40       83.67     12.72 o 
   7   9   7      539.35      548.90     43.17 o 
  -9  10   7     1018.53      999.88     60.77 o 
  -8  10   7      116.45      157.71     17.55 o 
  -7  10   7      528.99      534.54     33.19 o 
  -6  10   7      127.10      138.79     12.22 o 
  -5  10   7     1814.25     1829.72     59.93 o 
  -4  10   7      514.27      512.31     21.32 o 
  -3  10   7     8872.70     9167.31    319.69 o 
  -2  10   7      231.14      250.26     15.65 o 
  -1  10   7     8908.31     9095.06    290.67 o 
   0  10   7       42.35       51.38      6.38 o 
   1  10   7     6503.48     6731.92    188.73 o 
   2  10   7        5.29       21.38      7.98 o 
   3  10   7      860.27      855.36     37.23 o 
   4  10   7       43.09       56.76     10.51 o 
   5  10   7      402.68      375.13     23.56 o 
   6  10   7      376.08      372.41     26.57 o 
  -8  11   7       50.05       63.67     15.08 o 
  -7  11   7      909.41      871.38     46.91 o 
  -6  11   7      800.17      817.10     34.55 o 
  -5  11   7      452.93      454.88     23.32 o 
  -4  11   7       63.75       65.80      7.88 o 
  -3  11   7      935.35      907.63     42.40 o 
  -2  11   7      780.21      793.64     38.51 o 
  -1  11   7       42.49       53.74      9.65 o 
   0  11   7     1156.43     1175.73     41.65 o 
   1  11   7     3413.27     3559.48    106.65 o 
   2  11   7      283.24      274.83     21.22 o 
   3  11   7      699.90      702.29     37.39 o 
   4  11   7      395.75      396.50     26.92 o 
   5  11   7     1303.86     1257.59     58.37 o 
   6  11   7        3.27       13.22     10.54 o 
  -8  12   7       63.11       90.15     17.35 o 
  -7  12   7      599.09      622.21     44.60 o 
  -6  12   7      229.28      195.12     20.67 o 
  -5  12   7      774.07      791.15     33.46 o 
  -4  12   7      242.96      240.56     18.70 o 
  -3  12   7     4038.67     4174.65    150.75 o 
  -2  12   7      583.25      545.52     29.07 o 
  -1  12   7     5801.30     6034.54    210.31 o 
   0  12   7      204.79      199.35     19.34 o 
   1  12   7     4439.81     4628.97    140.06 o 
   2  12   7      775.94      750.64     30.28 o 
   3  12   7      451.61      422.46     24.86 o 
   4  12   7      325.75      343.10     23.75 o 
   5  12   7      178.66      167.82     17.39 o 
   6  12   7       28.63       49.52     14.71 o 
  -7  13   7       98.71      100.18     20.79 o 
  -6  13   7     1770.39     1758.03    137.49 o 
  -5  13   7      549.75      507.69     32.37 o 
  -4  13   7     1928.69     1954.35     83.51 o 
  -3  13   7      103.58       93.93     12.61 o 
  -2  13   7      990.77      991.20     45.85 o 
  -1  13   7       42.19       26.91     10.25 o 
   0  13   7     2997.39     3048.88    184.99 o 
   1  13   7      890.03      927.19     39.01 o 
   2  13   7      713.13      678.56     34.19 o 
   3  13   7     1421.32     1380.04     59.09 o 
   4  13   7      777.43      792.27     41.88 o 
   5  13   7       17.91       39.42     11.82 o 
  -7  14   7       23.03       41.14     14.19 o 
  -6  14   7      567.27      525.65     45.05 o 
  -5  14   7      182.66      223.84     21.65 o 
  -4  14   7      195.45      181.14     18.57 o 
  -3  14   7      567.19      597.65     37.87 o 
  -2  14   7      343.84      342.22     25.65 o 
  -1  14   7     2350.64     2379.73     93.59 o 
   0  14   7        2.05       -1.49      5.70 o 
   1  14   7      200.46      241.96     20.72 o 
   2  14   7      443.36      400.57     25.82 o 
   3  14   7       53.54       65.63     12.08 o 
   4  14   7      628.66      624.31     38.63 o 
   5  14   7      146.83      156.38     30.07 o 
  -6  15   7     1847.63     1782.14    122.90 o 
  -5  15   7      232.55      186.32     23.64 o 
  -4  15   7     2568.39     2712.37    120.26 o 
  -3  15   7       25.46       30.30      9.71 o 
  -2  15   7     2559.63     2499.51    105.86 o 
  -1  15   7       44.90       47.24     10.42 o 
   0  15   7     1781.63     1825.95     81.02 o 
   1  15   7        1.04        4.92      6.71 o 
   2  15   7     1401.56     1371.41     72.69 o 
   3  15   7      171.59      168.43     20.61 o 
   4  15   7     1222.21     1155.89     71.88 o 
  -5  16   7      102.00      145.84     25.22 o 
  -4  16   7        1.33       -3.09      7.29 o 
  -3  16   7      244.15      270.30     39.71 o 
  -2  16   7        0.53       -2.97      9.91 o 
  -1  16   7       46.46       73.24     12.02 o 
   0  16   7       57.34       53.41     11.34 o 
   1  16   7      114.64      136.26     26.10 o 
   2  16   7      214.01      196.36     25.52 o 
   3  16   7       65.80       77.60     14.74 o 
  -4  17   7     1727.94     1710.47    104.30 o 
  -3  17   7        8.77       -0.28      6.24 o 
  -2  17   7      887.49      905.20     53.18 o 
  -1  17   7        1.56       -4.30      7.01 o 
   0  17   7      888.28      878.39     51.18 o 
   1  17   7      193.19      178.92     22.26 o 
   2  17   7     1664.21     1660.78    101.87 o 
  -1  18   7      472.59      493.93     37.06 o 
 -10   0   8      627.64      568.73     83.09 o 
  -8   0   8     3217.25     3030.02    112.26 o 
  -6   0   8     1704.41     1692.73     60.34 o 
  -4   0   8     3969.49     3380.93    313.23 o 
  -2   0   8     6900.96     7159.91    174.15 o 
   0   0   8    20249.80    22605.86    855.71 o 
   2   0   8      112.30      118.67     11.01 o 
   4   0   8      335.82      349.25     17.44 o 
   6   0   8     1701.26     1771.72    104.58 o 
   8   0   8      527.68      487.03     43.43 o 
 -10   1   8      205.46      180.86     31.11 o 
  -9   1   8      387.14      349.21     22.61 o 
  -8   1   8      210.56      194.27     11.56 o 
  -7   1   8       22.02       27.24      6.30 o 
  -6   1   8      429.73      426.53     17.53 o 
  -5   1   8      944.01      920.81     23.72 o 
  -4   1   8    16464.35    17018.33    346.75 o 
  -3   1   8       90.17      104.53      5.59 o 
  -2   1   8    15352.08    15223.34    290.96 o 
  -1   1   8        2.22        6.51      1.80 o 
   0   1   8    13306.47    13820.59    346.03 o 
   1   1   8      288.66      303.86      8.46 o 
   2   1   8     2968.06     2722.87    108.79 o 
   3   1   8      996.09      983.62     23.07 o 
   4   1   8     1441.57     1375.25     33.15 o 
   5   1   8       51.23       57.93      6.69 o 
   6   1   8     2459.64     2420.95     90.31 o 
   7   1   8      142.45      149.07     15.56 o 
   8   1   8      134.66      167.12     17.39 o 
 -10   2   8      530.02      449.84     46.86 o 
  -9   2   8        0.99        4.72      7.13 o 
  -8   2   8     2663.48     2565.80     69.54 o 
  -7   2   8     2658.90     2615.64     67.59 o 
  -6   2   8      557.32      625.11     20.11 o 
  -5   2   8     1251.50     1247.16     30.67 o 
  -4   2   8     2553.69     2721.46     56.44 o 
  -3   2   8     1334.09     1347.15     28.20 o 
  -2   2   8      126.54      129.94      6.80 o 
  -1   2   8     5070.15     4903.56     79.21 o 
   0   2   8      968.84      858.98     16.40 o 
   1   2   8     1119.56     1091.50     21.03 o 
   2   2   8      293.26      272.16     13.04 o 
   3   2   8     4498.24     4250.67     97.21 o 
   4   2   8     1716.56     1623.75     37.84 o 
   5   2   8      470.20      457.05     20.07 o 
   6   2   8      522.48      527.54     28.89 o 
   7   2   8        1.27        8.97      7.13 o 
   8   2   8      379.93      380.69     31.38 o 
 -10   3   8       89.57       65.41     14.25 o 
  -9   3   8     1769.79     1691.05     72.08 o 
  -8   3   8       23.89       34.87      7.83 o 
  -7   3   8     1071.41     1090.19     39.76 o 
  -6   3   8       18.91       23.30      5.99 o 
  -5   3   8     1658.51     1728.89     44.59 o 
  -4   3   8     8114.59     8482.77    196.28 o 
  -3   3   8       33.10       23.52      3.79 o 
  -2   3   8     7257.78     7524.89    130.90 o 
  -1   3   8      848.36      771.90     15.02 o 
   0   3   8     4697.44     4482.20     98.71 o 
   1   3   8       63.43       65.31      6.65 o 
   2   3   8      558.54      474.58     13.48 o 
   3   3   8     1953.39     1817.08     39.74 o 
   4   3   8     1096.55      993.43     37.75 o 
   5   3   8      536.20      526.84     21.24 o 
   6   3   8      779.13      756.00     35.18 o 
   7   3   8     1721.72     1696.98     75.56 o 
   8   3   8       76.85       75.96     16.03 o 
 -10   4   8      142.12      137.71     21.78 o 
  -9   4   8       56.27       56.22     11.48 o 
  -8   4   8      114.50      111.01     11.92 o 
  -7   4   8     3605.99     3761.28    188.50 o 
  -6   4   8      346.88      380.78     22.53 o 
  -5   4   8     5389.27     5498.79    151.45 o 
  -4   4   8      122.56      100.69      4.55 o 
  -3   4   8     3094.96     3050.78     54.45 o 
  -2   4   8     1853.69     2000.56     40.18 o 
  -1   4   8    12059.23    12519.19    270.46 o 
   0   4   8     3888.61     4170.48     91.41 o 
   1   4   8     4614.78     4566.97    101.72 o 
   2   4   8      334.69      284.31     12.00 o 
   3   4   8     6593.59     6509.35    133.16 o 
   4   4   8      425.04      389.56     16.17 o 
   5   4   8     1783.77     1695.18     52.15 o 
   6   4   8      526.50      482.77     23.51 o 
   7   4   8       34.21       32.40     10.91 o 
 -10   5   8       35.52       50.03     13.00 o 
  -9   5   8     2336.44     2298.10    100.92 o 
  -8   5   8       65.78       60.87     10.89 o 
  -7   5   8     2467.17     2413.39     82.26 o 
  -6   5   8        2.67       14.80      6.73 o 
  -5   5   8     1453.45     1466.91     44.05 o 
  -4   5   8       47.06       59.22      6.80 o 
  -3   5   8       79.03       93.10     12.23 o 
  -2   5   8      428.56      434.40     13.58 o 
  -1   5   8     2688.89     2686.37     84.84 o 
   0   5   8        0.29       -2.91      2.91 o 
   1   5   8      259.52      263.57     12.52 o 
   2   5   8       56.28       62.10      5.53 o 
   3   5   8     1137.64     1097.96     26.72 o 
   4   5   8      238.90      208.73     11.52 o 
   5   5   8     2000.47     1944.52     70.72 o 
   6   5   8        0.11       14.90      6.90 o 
   7   5   8     1700.87     1777.15     93.16 o 
  -9   6   8      192.51      170.28     24.78 o 
  -8   6   8      161.48      210.37     19.24 o 
  -7   6   8     3737.10     3718.91    119.75 o 
  -6   6   8      477.28      440.00     22.50 o 
  -5   6   8     3960.29     3864.73    105.02 o 
  -4   6   8      153.89      163.32      9.37 o 
  -3   6   8     3731.56     3876.27     87.99 o 
  -2   6   8      266.84      266.40     14.04 o 
  -1   6   8     6365.34     6342.22    140.01 o 
   0   6   8      507.05      517.15     16.24 o 
   1   6   8     5289.93     5186.51    123.91 o 
   2   6   8       63.97       80.55     10.33 o 
   3   6   8     8861.06     8617.55    209.59 o 
   4   6   8        6.36       13.38      4.36 o 
   5   6   8     1053.06     1025.93     42.13 o 
   6   6   8      189.55      166.15     15.36 o 
   7   6   8       18.00        9.73     10.22 o 
  -9   7   8     2008.88     1948.43     93.24 o 
  -8   7   8      964.88      936.92     48.46 o 
  -7   7   8      981.00      990.33     41.73 o 
  -6   7   8       68.82       97.32     11.77 o 
  -5   7   8     1044.34     1024.25     34.92 o 
  -4   7   8     3408.69     3308.30     87.71 o 
  -3   7   8       83.52       83.11      8.37 o 
  -2   7   8      778.57      736.10     31.59 o 
  -1   7   8       73.82       86.18      7.02 o 
   0   7   8     2698.10     2674.81     66.33 o 
   1   7   8      342.24      329.06     19.26 o 
   2   7   8     3235.20     3219.26     81.71 o 
   3   7   8     1671.01     1550.99     44.02 o 
   4   7   8       69.72       69.54     10.21 o 
   5   7   8      794.24      792.93     36.72 o 
   6   7   8      699.84      684.40     34.37 o 
   7   7   8     1232.01     1179.14     72.20 o 
  -9   8   8        9.51       16.63      9.38 o 
  -8   8   8     1856.02     1781.39     83.06 o 
  -7   8   8     1475.92     1387.05     52.83 o 
  -6   8   8     1311.26     1308.93     46.67 o 
  -5   8   8     1251.54     1259.29     42.78 o 
  -4   8   8      964.45      973.34     31.61 o 
  -3   8   8     1460.91     1508.99     57.46 o 
  -2   8   8      637.26      602.03     30.00 o 
  -1   8   8     2723.49     2811.41     67.45 o 
   0   8   8      788.47      752.96     25.14 o 
   1   8   8     2120.97     2100.84     81.26 o 
   2   8   8       39.01       78.16     15.35 o 
   3   8   8     1709.19     1706.14     63.65 o 
   4   8   8     1449.47     1346.88     53.81 o 
   5   8   8      767.14      721.14     37.06 o 
   6   8   8      300.24      340.48     23.56 o 
   7   8   8       67.22       77.35     16.17 o 
  -9   9   8      403.02      379.68     29.19 o 
  -8   9   8      517.39      504.66     34.28 o 
  -7   9   8      574.01      579.66     34.29 o 
  -6   9   8     1013.96      966.01     40.70 o 
  -5   9   8       45.29       52.60      7.22 o 
  -4   9   8     4624.00     4644.87    129.42 o 
  -3   9   8      117.70      130.24     17.99 o 
  -2   9   8     6213.18     6116.75    191.32 o 
  -1   9   8      211.74      195.60     15.55 o 
   0   9   8     6364.94     6460.60    171.71 o 
   1   9   8        1.14        1.12      3.91 o 
   2   9   8     2669.38     2680.25     77.40 o 
   3   9   8        3.32       16.16     12.43 o 
   4   9   8      228.92      222.17     17.41 o 
   5   9   8      974.63      892.27     43.14 o 
   6   9   8     1066.98     1122.17     59.21 o 
  -8  10   8     1211.52     1216.46     65.39 o 
  -7  10   8       64.21       74.37     16.34 o 
  -6  10   8     1849.94     1855.32     67.10 o 
  -5  10   8      386.78      371.61     18.95 o 
  -4  10   8     3826.10     3923.55    142.82 o 
  -3  10   8       67.24       95.61     16.98 o 
  -2  10   8       15.25       11.26      6.11 o 
  -1  10   8       52.55       75.69     14.67 o 
   0  10   8      982.24     1012.87     35.10 o 
   1  10   8      647.68      677.98     29.72 o 
   2  10   8      289.09      312.84     23.88 o 
   3  10   8        1.90        2.61      6.15 o 
   4  10   8      861.32      865.13     49.45 o 
   5  10   8       90.21      106.03     15.33 o 
   6  10   8      274.91      259.98     23.23 o 
  -8  11   8      668.13      632.10     49.43 o 
  -7  11   8        6.54       37.14     26.66 o 
  -6  11   8      734.49      699.58     34.04 o 
  -5  11   8      523.63      557.32     34.25 o 
  -4  11   8     3389.97     3387.86    127.35 o 
  -3  11   8      270.83      274.72     19.84 o 
  -2  11   8     6364.35     6765.05    240.06 o 
  -1  11   8       99.55      101.82     11.67 o 
   0  11   8     5257.22     5378.80    153.48 o 
   1  11   8       10.34       12.76      6.02 o 
   2  11   8     1943.00     2048.96     71.98 o 
   3  11   8      582.81      615.91     38.69 o 
   4  11   8      447.85      452.94     29.46 o 
   5  11   8       56.06       61.14     12.34 o 
   6  11   8      776.47      740.36     46.56 o 
  -8  12   8      507.98      496.95     39.98 o 
  -7  12   8      524.86      559.97     45.60 o 
  -6  12   8     2378.24     2373.36    139.20 o 
  -5  12   8     1026.44      990.82     48.97 o 
  -4  12   8      820.17      819.87     41.80 o 
  -3  12   8       72.89      101.28     18.52 o 
  -2  12   8      128.70      112.34     13.17 o 
  -1  12   8     1963.91     2023.96     94.53 o 
   0  12   8       68.35       60.74     12.84 o 
   1  12   8      425.21      455.23     22.64 o 
   2  12   8     1136.27     1091.57     47.62 o 
   3  12   8     1015.56      960.67     45.39 o 
   4  12   8       99.04      106.00     15.78 o 
   5  12   8      174.09      182.18     18.88 o 
  -7  13   8      339.00      345.71     36.52 o 
  -6  13   8      472.30      459.47     50.97 o 
  -5  13   8      871.48      860.15     50.02 o 
  -4  13   8      845.18      872.32     45.09 o 
  -3  13   8        0.61       -7.12      7.12 o 
  -2  13   8     3179.30     3349.69    134.79 o 
  -1  13   8       37.09       36.64     11.78 o 
   0  13   8     1732.33     1826.94    111.05 o 
   1  13   8       13.95       16.67      6.91 o 
   2  13   8      434.87      429.94     28.62 o 
   3  13   8      484.55      465.74     29.38 o 
   4  13   8      280.99      266.96     21.45 o 
   5  13   8      184.74      193.77     20.03 o 
  -6  14   8      553.71      577.51     50.25 o 
  -5  14   8     1372.35     1473.54     73.20 o 
  -4  14   8      642.27      635.68     39.15 o 
  -3  14   8     1997.13     1990.19     87.66 o 
  -2  14   8       19.53       21.49      8.15 o 
  -1  14   8     1714.74     1777.40     82.25 o 
   0  14   8       28.68       31.01      8.98 o 
   1  14   8     1761.64     1770.40     79.65 o 
   2  14   8      157.55      157.43     20.50 o 
   3  14   8     2444.45     2265.57    115.34 o 
   4  14   8        5.34        8.19      8.35 o 
  -6  15   8       37.62       39.85     15.51 o 
  -5  15   8      378.44      341.26     37.10 o 
  -4  15   8       71.15      110.47     17.62 o 
  -3  15   8       10.98        2.37      6.95 o 
  -2  15   8      689.94      734.25     44.63 o 
  -1  15   8      300.57      256.26     23.29 o 
   0  15   8       11.57       54.31     12.03 o 
   1  15   8        2.48       11.16      9.28 o 
   2  15   8       28.23       41.71     13.39 o 
   3  15   8      644.09      583.42     44.74 o 
  -5  16   8     1447.52     1414.25     93.54 o 
  -4  16   8        4.05       22.89     13.76 o 
  -3  16   8     1009.24     1037.91     62.08 o 
  -2  16   8      161.94      138.58     18.27 o 
  -1  16   8     1187.22     1177.85     70.95 o 
   0  16   8      206.58      226.87     21.91 o 
   1  16   8     2636.22     2523.32    131.94 o 
   2  16   8       68.84       63.30     15.14 o 
  -3  17   8      159.53      124.98     19.04 o 
  -2  17   8      129.80      124.40     17.82 o 
  -1  17   8        5.87       14.71      9.63 o 
   0  17   8      433.76      439.05     39.63 o 
   1  17   8       12.88       14.13     11.79 o 
  -9   0   9      161.28      165.26     20.87 o 
  -7   0   9      438.58      449.27     25.36 o 
  -5   0   9     3830.96     3727.20    136.88 o 
  -3   0   9     9324.82     9268.47    519.32 o 
  -1   0   9    13184.52    13533.05    348.96 o 
   1   0   9     6520.39     5734.52    686.46 o 
   3   0   9      280.07      314.97     15.04 o 
   5   0   9     4048.76     4064.67    222.82 o 
   7   0   9      739.61      685.25     59.38 o 
 -10   1   9       21.53       43.86     27.20 o 
  -9   1   9     2198.21     1936.44     66.84 o 
  -8   1   9      319.67      286.46     16.28 o 
  -7   1   9     5228.58     5191.26    149.03 o 
  -6   1   9      221.48      195.58     10.37 o 
  -5   1   9     4815.58     4917.61    111.41 o 
  -4   1   9      105.12      104.41      6.21 o 
  -3   1   9     3786.86     3574.86     79.57 o 
  -2   1   9      675.10      636.28     14.72 o 
  -1   1   9      334.98      303.75     10.60 o 
   0   1   9      637.01      591.64     21.18 o 
   1   1   9       13.90       23.11      3.26 o 
   2   1   9      814.24      768.20     18.92 o 
   3   1   9       33.80       31.90      3.75 o 
   4   1   9      634.14      575.01     18.09 o 
   5   1   9      363.07      338.91     21.39 o 
   6   1   9        1.32        3.11      7.22 o 
   7   1   9      516.63      477.17     30.24 o 
 -10   2   9      917.91      827.72     64.87 o 
  -9   2   9      248.43      241.43     19.04 o 
  -8   2   9      377.93      331.96     19.20 o 
  -7   2   9       43.69       71.80      7.28 o 
  -6   2   9     1433.72     1410.01     40.35 o 
  -5   2   9     3223.70     3273.78     76.00 o 
  -4   2   9      352.09      351.15     11.86 o 
  -3   2   9     6653.20     6639.94    129.87 o 
  -2   2   9      816.42      766.70     18.99 o 
  -1   2   9     8368.49     8413.87    148.68 o 
   0   2   9      691.06      650.84     13.87 o 
   1   2   9     4259.90     4197.55     78.75 o 
   2   2   9      505.31      477.34     13.99 o 
   3   2   9      110.60      122.07      7.79 o 
   4   2   9      220.05      221.85      9.61 o 
   5   2   9     3353.70     3250.78     99.76 o 
   6   2   9      446.99      432.87     26.28 o 
   7   2   9      251.79      238.55     26.80 o 
 -10   3   9        4.78       26.46     16.63 o 
  -9   3   9      549.82      493.76     28.29 o 
  -8   3   9      654.50      584.51     27.19 o 
  -7   3   9     3334.83     3372.38    107.38 o 
  -6   3   9     2216.10     2270.14     68.10 o 
  -5   3   9     1710.97     1722.89     41.97 o 
  -4   3   9      278.98      264.64     15.54 o 
  -3   3   9      865.45      783.06     19.93 o 
  -2   3   9     8527.91     8580.17    158.43 o 
  -1   3   9        0.19        4.71      1.57 o 
   0   3   9     3829.07     3689.26     84.11 o 
   1   3   9      116.84      130.83      8.50 o 
   2   3   9     7080.06     6820.37    147.28 o 
   3   3   9      214.62      202.24      8.58 o 
   4   3   9     1663.26     1602.50     62.45 o 
   5   3   9      402.25      333.42     16.99 o 
   6   3   9       87.28       79.58     11.50 o 
   7   3   9      263.34      300.00     29.28 o 
 -10   4   9     2079.74     1886.49    105.52 o 
  -9   4   9       96.55      108.06     14.32 o 
  -8   4   9     1403.66     1302.77     49.82 o 
  -7   4   9       59.45       67.52     10.53 o 
  -6   4   9     3123.61     3202.12    114.51 o 
  -5   4   9       66.51       76.92      8.48 o 
  -4   4   9      338.92      328.24     13.64 o 
  -3   4   9     1474.40     1478.08     29.80 o 
  -2   4   9     3084.49     3043.04     58.44 o 
  -1   4   9     1656.05     1665.24     51.36 o 
   0   4   9     1964.77     1958.76     50.25 o 
   1   4   9      565.51      557.28     19.85 o 
   2   4   9     2015.55     1879.25     58.32 o 
   3   4   9        2.28        6.30      2.82 o 
   4   4   9      156.05      152.25     10.34 o 
   5   4   9      354.00      341.26     18.98 o 
   6   4   9     1249.79     1259.24     67.43 o 
   7   4   9      102.00       98.49     23.22 o 
  -9   5   9       32.85       49.58     10.53 o 
  -8   5   9     1386.23     1377.18     55.45 o 
  -7   5   9      314.90      332.26     19.46 o 
  -6   5   9     2282.11     2244.20     71.30 o 
  -5   5   9       75.54       94.29     11.66 o 
  -4   5   9     1323.36     1352.69     46.79 o 
  -3   5   9       89.80       94.93      6.21 o 
  -2   5   9     5474.72     5653.11    128.28 o 
  -1   5   9      719.42      736.66     23.36 o 
   0   5   9     9202.71     9523.06    231.49 o 
   1   5   9      384.15      353.86     13.63 o 
   2   5   9     8184.73     8366.50    244.36 o 
   3   5   9       45.28       47.10      5.83 o 
   4   5   9     2922.54     2947.01    102.58 o 
   5   5   9      163.87      125.82     12.46 o 
   6   5   9      234.44      207.48     22.75 o 
   7   5   9      143.78      149.23     21.28 o 
  -9   6   9      138.53      144.41     16.56 o 
  -8   6   9     1471.05     1332.10     61.45 o 
  -7   6   9      331.51      347.35     20.70 o 
  -6   6   9     2376.84     2430.12     79.20 o 
  -5   6   9     2068.58     2010.48     73.64 o 
  -4   6   9      596.65      633.75     25.20 o 
  -3   6   9      186.43      188.56     13.38 o 
  -2   6   9     3643.85     3831.43     83.52 o 
  -1   6   9       18.05       25.23      4.81 o 
   0   6   9      608.18      580.36     23.59 o 
   1   6   9     1399.29     1353.05     39.90 o 
   2   6   9      795.14      763.15     34.71 o 
   3   6   9       96.62       82.86     10.12 o 
   4   6   9      513.28      527.77     27.99 o 
   5   6   9      187.78      203.27     15.55 o 
   6   6   9     1249.75     1267.25     58.80 o 
   7   6   9       36.61       47.71     14.85 o 
  -9   7   9      689.32      705.62     45.21 o 
  -8   7   9      679.70      628.35     38.70 o 
  -7   7   9      510.36      507.92     26.20 o 
  -6   7   9     1233.62     1251.15     45.19 o 
  -5   7   9      283.48      258.92     15.14 o 
  -4   7   9      800.22      842.03     28.29 o 
  -3   7   9     1598.50     1710.38     65.42 o 
  -2   7   9     4209.95     4107.37    131.48 o 
  -1   7   9       29.57       59.62      7.07 o 
   0   7   9     4021.25     3994.95    100.64 o 
   1   7   9      334.61      325.21     15.23 o 
   2   7   9     6888.17     6304.78    438.45 o 
   3   7   9        2.10       -0.85      4.21 o 
   4   7   9     1184.11     1133.66     48.10 o 
   5   7   9      300.96      319.91     23.78 o 
   6   7   9      157.50      136.16     14.79 o 
  -9   8   9       14.11       11.49      8.64 o 
  -8   8   9      935.14      919.49     50.10 o 
  -7   8   9       10.11       19.81      7.13 o 
  -6   8   9      239.07      245.39     17.02 o 
  -5   8   9     3885.73     3961.90    120.47 o 
  -4   8   9      638.41      651.90     32.39 o 
  -3   8   9     3539.62     3592.71    124.17 o 
  -2   8   9      957.27      957.25     39.98 o 
  -1   8   9     1811.94     1778.45     47.63 o 
   0   8   9      469.98      499.82     19.61 o 
   1   8   9     2983.85     3005.94     85.68 o 
   2   8   9      165.65      172.72     11.36 o 
   3   8   9     1242.81     1224.88     49.55 o 
   4   8   9      442.28      428.96     24.92 o 
   5   8   9     1258.88     1245.06     56.12 o 
   6   8   9      189.80      178.68     17.86 o 
  -9   9   9     1959.74     1868.98    109.88 o 
  -8   9   9       10.82        2.36      6.50 o 
  -7   9   9     1008.98      992.25     41.68 o 
  -6   9   9      678.33      657.24     30.03 o 
  -5   9   9     2685.44     2696.69     88.87 o 
  -4   9   9        1.15        3.22      5.50 o 
  -3   9   9     2483.62     2444.60     90.46 o 
  -2   9   9       39.33       75.81     18.15 o 
  -1   9   9     1911.69     1900.48     73.31 o 
   0   9   9     3847.40     3985.16    113.80 o 
   1   9   9     1056.20     1011.66     43.37 o 
   2   9   9      233.16      236.70     13.63 o 
   3   9   9      707.57      683.54     34.91 o 
   4   9   9      200.10      184.55     16.81 o 
   5   9   9      371.14      364.65     27.38 o 
   6   9   9      200.10      202.12     20.33 o 
  -8  10   9       96.05      139.47     22.55 o 
  -7  10   9       20.64       37.30     12.63 o 
  -6  10   9       81.98      114.79     15.82 o 
  -5  10   9     4012.01     4062.87    160.29 o 
  -4  10   9      112.22      132.00     15.05 o 
  -3  10   9     4628.05     4833.07    176.05 o 
  -2  10   9       72.36       70.67     12.92 o 
  -1  10   9     4314.29     4456.58    160.05 o 
   0  10   9        0.17        6.47      7.49 o 
   1  10   9     2895.42     2950.11    113.79 o 
   2  10   9       26.78       42.00     14.26 o 
   3  10   9     1334.76     1325.29     57.95 o 
   4  10   9      149.67      160.84     16.84 o 
   5  10   9     1720.77     1784.64     81.82 o 
   6  10   9        4.41       19.64     22.02 o 
  -8  11   9       53.64       65.58     16.69 o 
  -7  11   9     1871.95     1838.08    104.40 o 
  -6  11   9      245.56      234.99     22.93 o 
  -5  11   9     2261.78     2303.84    100.53 o 
  -4  11   9       31.20       42.55     10.35 o 
  -3  11   9     1095.02     1111.94     52.45 o 
  -2  11   9     1070.57     1137.29     56.36 o 
  -1  11   9        1.75        0.75      5.85 o 
   0  11   9        2.25        0.38      4.56 o 
   1  11   9      505.97      529.81     30.20 o 
   2  11   9       50.49       49.44      9.60 o 
   3  11   9       15.60        8.03      6.85 o 
   4  11   9      259.56      271.46     23.28 o 
   5  11   9      262.41      283.14     26.42 o 
  -7  12   9       80.12       97.28     20.84 o 
  -6  12   9     1025.09     1045.40     57.58 o 
  -5  12   9     2041.12     2042.41     93.68 o 
  -4  12   9       67.69       72.29     13.37 o 
  -3  12   9     3523.12     3614.89    146.49 o 
  -2  12   9        0.37       32.27     32.29 o 
  -1  12   9     1786.60     1879.95     78.48 o 
   0  12   9      472.60      505.99     33.96 o 
   1  12   9     1128.41     1182.52     47.82 o 
   2  12   9      232.44      225.26     18.11 o 
   3  12   9     1475.69     1423.87     67.65 o 
   4  12   9       72.22       74.60     14.33 o 
   5  12   9      804.87      822.17     49.18 o 
  -7  13   9      806.07      800.39     55.34 o 
  -6  13   9      448.78      447.86     41.98 o 
  -5  13   9     1237.78     1267.97     63.91 o 
  -4  13   9      764.74      762.61     45.39 o 
  -3  13   9      160.64      149.74     17.91 o 
  -2  13   9     1962.71     1992.82     88.29 o 
  -1  13   9        4.50       11.83      7.66 o 
   0  13   9      421.07      448.82     37.78 o 
   1  13   9        6.31       -0.75      5.39 o 
   2  13   9     2334.25     2224.11    115.96 o 
   3  13   9       16.98       20.14      9.59 o 
   4  13   9      965.62      952.91     56.21 o 
  -6  14   9      877.46      837.28     60.17 o 
  -5  14   9      164.65      203.10     25.86 o 
  -4  14   9      326.48      311.49     27.22 o 
  -3  14   9     1027.50     1007.85     55.06 o 
  -2  14   9      602.70      577.40     35.63 o 
  -1  14   9      490.77      499.48     32.06 o 
   0  14   9      172.09      178.75     19.29 o 
   1  14   9       11.81       34.36     15.76 o 
   2  14   9      177.98      164.89     22.80 o 
   3  14   9      548.43      494.10     44.70 o 
  -5  15   9      233.26      256.99     31.47 o 
  -4  15   9      732.80      780.30     47.77 o 
  -3  15   9       15.78       35.94     21.57 o 
  -2  15   9     1647.18     1635.91     80.68 o 
  -1  15   9        6.65        1.59      5.63 o 
   0  15   9     2127.11     2224.90    112.26 o 
   1  15   9       47.72       27.16     20.65 o 
   2  15   9     2404.96     2394.72    137.55 o 
  -4  16   9      340.05      321.58     29.03 o 
  -3  16   9        9.37       44.57     19.05 o 
  -2  16   9      460.12      411.21     33.94 o 
  -1  16   9      125.95      132.51     17.23 o 
   0  16   9      236.14      207.52     26.69 o 
   1  16   9      349.87      364.20     35.63 o 
  -2  17   9      429.90      424.54     74.73 o 
  -1  17   9       35.83       41.33     13.02 o 
 -10   0  10     1815.15     1640.43    158.69 o 
  -8   0  10     2647.07     2394.68     96.21 o 
  -6   0  10     4786.13     4750.34    167.40 o 
  -4   0  10     3501.91     3547.42    113.16 o 
  -2   0  10      610.75      586.36     19.24 o 
   0   0  10      762.30      843.87     39.62 o 
   2   0  10      246.97      227.10     19.30 o 
   4   0  10        2.06        0.88      4.18 o 
   6   0  10       79.18       91.98     28.63 o 
 -10   1  10       17.84       63.27     18.85 o 
  -9   1  10      112.18      104.90     13.70 o 
  -8   1  10      223.73      206.79     14.38 o 
  -7   1  10      206.65      208.64     13.92 o 
  -6   1  10     4232.42     4181.79    109.16 o 
  -5   1  10      387.92      381.80     14.97 o 
  -4   1  10     4134.52     4068.16    102.14 o 
  -3   1  10      536.82      504.77     15.87 o 
  -2   1  10     2175.12     2086.44     41.99 o 
  -1   1  10      166.10      138.85      6.12 o 
   0   1  10     6741.77     6881.10    154.71 o 
   1   1  10      114.41      112.21      5.70 o 
   2   1  10     3150.54     2990.12     66.62 o 
   3   1  10      117.46      108.36      8.64 o 
   4   1  10     3456.32     3426.22     84.10 o 
   5   1  10       97.70      117.42     13.26 o 
   6   1  10     1923.17     1902.60     80.67 o 
   7   1  10        3.14        9.63      8.92 o 
 -10   2  10      856.40      755.78     64.92 o 
  -9   2  10        9.74        6.93      5.64 o 
  -8   2  10     2391.31     2161.38     71.94 o 
  -7   2  10      589.09      552.38     25.43 o 
  -6   2  10     2559.61     2579.95     94.46 o 
  -5   2  10        1.23        9.79      5.29 o 
  -4   2  10     5494.88     5433.90    116.10 o 
  -3   2  10     2220.25     2098.51     65.89 o 
  -2   2  10      628.06      626.92     20.21 o 
  -1   2  10     2057.08     1961.93     40.81 o 
   0   2  10       46.20       50.44      3.97 o 
   1   2  10     2070.25     1949.87     43.51 o 
   2   2  10     1441.79     1289.82     32.92 o 
   3   2  10     2266.15     2122.60     66.47 o 
   4   2  10      370.23      349.93     15.82 o 
   5   2  10       58.07       52.99      7.87 o 
   6   2  10       85.13      135.40     19.66 o 
   7   2  10      326.92      330.69     30.96 o 
 -10   3  10        0.20        9.72     12.92 o 
  -9   3  10      619.61      539.66     30.50 o 
  -8   3  10      203.73      170.96     14.28 o 
  -7   3  10     2363.10     2371.31     80.92 o 
  -6   3  10     1942.39     2005.20     66.47 o 
  -5   3  10     1246.16     1255.25     39.84 o 
  -4   3  10     1666.47     1587.62     40.30 o 
  -3   3  10     2219.73     2229.43     47.52 o 
  -2   3  10      351.06      333.62      9.91 o 
  -1   3  10     4168.32     4346.82    107.60 o 
   0   3  10     3312.11     3358.76     85.04 o 
   1   3  10      399.91      413.70     16.67 o 
   2   3  10     1536.60     1418.03     34.46 o 
   3   3  10      129.40      112.00      8.29 o 
   4   3  10     1270.72     1231.86     43.70 o 
   5   3  10       94.82       81.57     11.56 o 
   6   3  10      778.06      801.82     50.98 o 
   7   3  10      289.71      281.92     29.33 o 
  -9   4  10      158.69      150.13     15.68 o 
  -8   4  10      195.12      179.71     15.02 o 
  -7   4  10      635.40      601.16     28.46 o 
  -6   4  10      862.73      899.39     44.08 o 
  -5   4  10      109.08      105.77      8.86 o 
  -4   4  10        1.11       -3.36      3.36 o 
  -3   4  10     3212.20     3242.09     66.19 o 
  -2   4  10     1036.78     1094.04     32.67 o 
  -1   4  10     5302.18     5279.60    153.52 o 
   0   4  10       10.99       18.89      6.17 o 
   1   4  10     9302.53     9399.20    241.76 o 
   2   4  10      313.39      300.35     18.22 o 
   3   4  10     3159.73     3098.43     93.79 o 
   4   4  10      202.80      196.66     15.17 o 
   5   4  10      205.87      214.95     16.36 o 
   6   4  10       55.03       53.64     12.00 o 
  -9   5  10      880.12      843.68     45.53 o 
  -8   5  10       10.35       23.55     10.17 o 
  -7   5  10     3393.06     3410.03    120.30 o 
  -6   5  10       54.89       66.40      9.84 o 
  -5   5  10     1931.97     1995.29     94.10 o 
  -4   5  10        7.12       15.18      5.74 o 
  -3   5  10     3144.63     3241.79    106.75 o 
  -2   5  10       19.30       30.62      4.50 o 
  -1   5  10     6912.58     7140.24    183.36 o 
   0   5  10      106.93       79.66     10.69 o 
   1   5  10      938.44      910.66     31.67 o 
   2   5  10      775.72      692.74     25.80 o 
   3   5  10        3.03        1.82      3.93 o 
   4   5  10       59.93       46.17     12.37 o 
   5   5  10      622.49      607.50     31.50 o 
   6   5  10       42.69       66.77     12.74 o 
  -9   6  10      172.25      141.96     16.86 o 
  -8   6  10      485.16      487.49     25.57 o 
  -7   6  10      384.62      370.29     22.77 o 
  -6   6  10       14.74       20.19      8.46 o 
  -5   6  10      257.02      251.81     15.32 o 
  -4   6  10      429.47      411.61     16.26 o 
  -3   6  10     3387.05     3508.85    125.91 o 
  -2   6  10      273.80      300.43     13.06 o 
  -1   6  10     4002.78     4180.94    112.75 o 
   0   6  10       16.20       20.92      5.71 o 
   1   6  10     6887.83     7153.75    195.54 o 
   2   6  10       13.72       14.81      6.07 o 
   3   6  10     3623.35     3571.51    102.25 o 
   4   6  10      186.93      168.71     13.56 o 
   5   6  10      365.02      378.50     23.73 o 
   6   6  10       10.78        9.68      8.30 o 
  -9   7  10     1050.52      941.69     62.77 o 
  -8   7  10        0.13       -8.10      8.10 o 
  -7   7  10     1150.66     1122.78     46.01 o 
  -6   7  10       99.20      119.06     14.97 o 
  -5   7  10     1183.00     1208.05     52.07 o 
  -4   7  10     2212.15     2182.71     86.65 o 
  -3   7  10     3986.41     4266.33    148.34 o 
  -2   7  10      932.43      903.87     40.35 o 
  -1   7  10     1471.50     1520.70     43.79 o 
   0   7  10     1232.12     1239.74     39.86 o 
   1   7  10       37.49       49.42      9.82 o 
   2   7  10       89.26       81.00     11.10 o 
   3   7  10      816.63      789.78     37.39 o 
   4   7  10     1101.67     1106.92     49.75 o 
   5   7  10       66.81       87.84     12.19 o 
   6   7  10      284.06      268.10     26.70 o 
  -9   8  10        0.04        7.09     10.24 o 
  -8   8  10     2078.85     2069.51    110.60 o 
  -7   8  10      427.98      405.26     24.41 o 
  -6   8  10     1463.20     1450.12     54.84 o 
  -5   8  10       16.58       19.47      8.46 o 
  -4   8  10     2586.71     2656.60    104.41 o 
  -3   8  10      209.33      203.70     18.88 o 
  -2   8  10       15.50        6.92      6.08 o 
  -1   8  10     3739.86     3773.86    102.68 o 
   0   8  10      416.51      393.37     18.69 o 
   1   8  10     2896.59     3030.67     93.49 o 
   2   8  10      435.94      420.55     30.83 o 
   3   8  10      782.17      795.64     36.06 o 
   4   8  10      242.32      214.29     18.39 o 
   5   8  10      130.02      132.08     16.14 o 
   6   8  10      127.19      152.25     23.20 o 
  -8   9  10        8.83       -4.19      8.11 o 
  -7   9  10       82.93       72.88     13.02 o 
  -6   9  10      672.02      644.60     44.44 o 
  -5   9  10      551.12      567.04     38.79 o 
  -4   9  10     2998.91     3185.83    124.15 o 
  -3   9  10      218.93      221.49     18.33 o 
  -2   9  10     3016.47     3104.58    146.15 o 
  -1   9  10      756.94      782.73     41.34 o 
   0   9  10     2776.46     2851.36     85.45 o 
   1   9  10        1.90       -1.94      5.31 o 
   2   9  10      487.82      517.97     27.40 o 
   3   9  10      242.23      239.19     17.76 o 
   4   9  10     2808.33     2816.54    118.13 o 
   5   9  10        1.14        4.38      6.93 o 
  -8  10  10     2695.60     2754.00    161.24 o 
  -7  10  10      136.91      123.97     17.76 o 
  -6  10  10     2021.28     2001.69     92.46 o 
  -5  10  10      347.17      337.08     27.95 o 
  -4  10  10     3161.11     3264.71    146.09 o 
  -3  10  10      295.35      286.25     21.55 o 
  -2  10  10       44.27       51.62     11.52 o 
  -1  10  10       73.71       65.63     11.65 o 
   0  10  10      374.73      398.75     22.97 o 
   1  10  10      264.47      285.47     17.59 o 
   2  10  10      281.60      272.74     19.97 o 
   3  10  10       62.25       58.53     11.39 o 
   4  10  10      311.55      299.32     25.71 o 
   5  10  10      140.50      156.59     19.90 o 
  -7  11  10      250.71      282.57     40.52 o 
  -6  11  10      544.85      535.96     40.49 o 
  -5  11  10      129.85      135.90     17.79 o 
  -4  11  10     2894.99     2961.56    124.77 o 
  -3  11  10       40.84       48.28      9.80 o 
  -2  11  10     2629.05     2825.90    121.71 o 
  -1  11  10       93.58      105.89     13.71 o 
   0  11  10     1436.25     1468.58     91.97 o 
   1  11  10        7.78       12.33      5.74 o 
   2  11  10      804.53      814.12     39.48 o 
   3  11  10       62.93       73.99     13.17 o 
   4  11  10     2470.01     2569.63    116.12 o 
   5  11  10       46.93       95.07     36.28 o 
  -7  12  10      159.29      152.27     22.48 o 
  -6  12  10     2410.62     2305.35    108.02 o 
  -5  12  10       36.91       46.49     13.23 o 
  -4  12  10      548.03      553.95     34.97 o 
  -3  12  10     1148.48     1214.88     58.89 o 
  -2  12  10      230.81      230.58     23.53 o 
  -1  12  10      272.23      269.52     33.00 o 
   0  12  10      117.98      131.98     26.66 o 
   1  12  10      555.48      580.19     35.10 o 
   2  12  10      175.15      170.89     17.77 o 
   3  12  10      781.09      763.88     43.81 o 
   4  12  10        0.08       -9.35      9.35 o 
  -6  13  10       53.18       57.61     14.25 o 
  -5  13  10      571.66      582.99     40.86 o 
  -4  13  10     1461.26     1435.84     70.84 o 
  -3  13  10      687.10      694.59     44.30 o 
  -2  13  10     1143.28     1209.30     63.31 o 
  -1  13  10      747.73      750.03     47.21 o 
   0  13  10      114.15      153.58     26.34 o 
   1  13  10      100.63       94.94     15.31 o 
   2  13  10      720.14      685.07     48.81 o 
   3  13  10       10.82        6.37      8.10 o 
  -6  14  10      656.12      638.22     54.16 o 
  -5  14  10       39.99       54.12     13.46 o 
  -4  14  10       14.10       13.71      8.94 o 
  -3  14  10     1572.92     1515.26     78.03 o 
  -2  14  10      105.44      111.43     18.62 o 
  -1  14  10     1709.04     1782.20     91.05 o 
   0  14  10       21.11       26.50     10.13 o 
   1  14  10     1797.97     1750.78    100.97 o 
   2  14  10       31.18       33.18     11.39 o 
   3  14  10     1387.79     1359.92     86.18 o 
  -4  15  10      168.45      186.54     22.65 o 
  -3  15  10     1159.85     1160.97     70.28 o 
  -2  15  10      118.47      146.26     23.54 o 
  -1  15  10      491.32      497.96     38.32 o 
   0  15  10      205.36      209.31     25.68 o 
   1  15  10       17.48        2.15      8.13 o 
   2  15  10       94.83      113.57     22.57 o 
  -3  16  10      536.60      501.68     39.79 o 
  -2  16  10        0.02        5.46      8.34 o 
  -1  16  10     1744.31     1723.23     95.26 o 
   0  16  10        0.03       -2.64      9.45 o 
  -9   0  11      363.46      384.81     38.99 o 
  -7   0  11      154.10      163.03     16.02 o 
  -5   0  11     4472.05     4469.25    159.70 o 
  -3   0  11     1174.51     1107.15     61.66 o 
  -1   0  11     2263.18     2239.46     66.54 o 
   1   0  11     1079.83     1023.68     38.48 o 
   3   0  11     5599.30     5401.64    207.01 o 
   5   0  11     2072.25     1970.90    207.31 o 
  -9   1  11     3215.97     2960.62    122.43 o 
  -8   1  11      102.32       90.40      9.34 o 
  -7   1  11     2955.69     3005.39    141.32 o 
  -6   1  11      124.32      143.21     10.52 o 
  -5   1  11     4970.29     4766.44    144.83 o 
  -4   1  11      525.08      518.44     19.90 o 
  -3   1  11      485.92      485.17     14.36 o 
  -2   1  11      517.56      508.60     14.32 o 
  -1   1  11     2911.52     2776.28     57.53 o 
   0   1  11      177.65      182.20      8.24 o 
   1   1  11     3468.20     3488.88     89.23 o 
   2   1  11      592.17      534.69     18.03 o 
   3   1  11      257.64      197.56     17.32 o 
   4   1  11       36.69       47.40      6.06 o 
   5   1  11        5.37       23.78      8.44 o 
   6   1  11      122.90      108.99     16.46 o 
  -9   2  11      155.71      177.08     18.33 o 
  -8   2  11      607.45      564.29     27.38 o 
  -7   2  11        7.81       21.95      6.87 o 
  -6   2  11     1236.12     1250.42     38.39 o 
  -5   2  11     3583.70     3500.60     87.81 o 
  -4   2  11     1567.52     1514.17     37.24 o 
  -3   2  11      669.01      671.58     21.13 o 
  -2   2  11     1889.11     1853.53     39.66 o 
  -1   2  11     1268.09     1184.89     32.01 o 
   0   2  11      196.45      168.73     14.79 o 
   1   2  11      721.53      713.04     19.74 o 
   2   2  11        7.38        9.65      3.41 o 
   3   2  11     3303.84     3122.84    105.41 o 
   4   2  11        0.22       -5.58      5.58 o 
   5   2  11     1712.14     1679.27     82.22 o 
   6   2  11       58.49       77.29     15.77 o 
  -9   3  11     1289.48     1222.31     57.55 o 
  -8   3  11       66.68       68.17      9.80 o 
  -7   3  11     1450.13     1437.63     54.74 o 
  -6   3  11       44.30       61.38      9.34 o 
  -5   3  11     1555.93     1589.26     51.23 o 
  -4   3  11      703.54      682.01     20.27 o 
  -3   3  11      324.77      326.48     11.05 o 
  -2   3  11     3400.01     3426.14    108.06 o 
  -1   3  11     1319.80     1265.82     38.29 o 
   0   3  11     3231.74     3348.84     90.99 o 
   1   3  11      942.19      934.75     30.83 o 
   2   3  11     3609.19     3539.34     99.88 o 
   3   3  11        0.09       16.83      5.65 o 
   4   3  11      212.12      196.79     15.66 o 
   5   3  11       36.55       43.78     11.19 o 
   6   3  11      774.19      762.76     57.38 o 
  -9   4  11        3.72       12.61      7.41 o 
  -8   4  11     1973.66     1877.64     71.58 o 
  -7   4  11       78.29       85.27     11.49 o 
  -6   4  11     3064.93     3186.37    155.24 o 
  -5   4  11     1155.75     1101.31     40.94 o 
  -4   4  11     2829.66     2882.83     79.75 o 
  -3   4  11      322.96      283.00     12.98 o 
  -2   4  11     7684.34     7827.30    208.18 o 
  -1   4  11       81.28      106.11     10.64 o 
   0   4  11        3.52       19.48      8.76 o 
   1   4  11      272.24      246.86     14.27 o 
   2   4  11       39.18       52.60      7.59 o 
   3   4  11      707.90      647.29     25.31 o 
   4   4  11       11.87       19.92      7.14 o 
   5   4  11      101.90       96.45     12.04 o 
   6   4  11      108.05      120.05     19.59 o 
  -9   5  11        1.44       12.05      7.28 o 
  -8   5  11       21.99       30.55      8.79 o 
  -7   5  11      232.93      245.52     22.01 o 
  -6   5  11      123.45      136.89     12.56 o 
  -5   5  11      112.20      140.89     16.31 o 
  -4   5  11     2858.97     2907.56    108.32 o 
  -3   5  11       17.88       16.31      6.94 o 
  -2   5  11     2227.07     2236.14     67.55 o 
  -1   5  11      843.43      794.94     35.86 o 
   0   5  11     6229.00     6371.00    177.50 o 
   1   5  11        6.01       13.00      5.67 o 
   2   5  11     3933.81     3983.28    115.46 o 
   3   5  11        5.26       -2.33      3.92 o 
   4   5  11      371.12      356.08     22.58 o 
   5   5  11       20.77       31.04      8.47 o 
   6   5  11     1162.45     1195.55     78.36 o 
  -9   6  11       22.79       26.27     11.57 o 
  -8   6  11     1338.55     1264.98     55.28 o 
  -7   6  11       91.53      101.64     13.95 o 
  -6   6  11     2705.12     2697.10    114.99 o 
  -5   6  11       26.02       33.63      8.64 o 
  -4   6  11     3833.86     4111.38    207.26 o 
  -3   6  11        0.98       -3.69      6.12 o 
  -2   6  11     5148.85     5539.74    153.08 o 
  -1   6  11      964.58      981.00     34.27 o 
   0   6  11      152.25      160.53     10.86 o 
   1   6  11      307.04      292.71     17.20 o 
   2   6  11        1.60       -3.75      5.70 o 
   3   6  11       83.85       81.18     13.55 o 
   4   6  11        8.41       29.25     10.65 o 
   5   6  11      296.89      314.09     22.22 o 
   6   6  11      135.85      186.27     23.71 o 
  -9   7  11      588.50      589.58     49.21 o 
  -8   7  11       68.40       67.88     17.15 o 
  -7   7  11      503.54      518.11     36.29 o 
  -6   7  11       91.76       84.19     12.63 o 
  -5   7  11     1351.46     1340.06     94.91 o 
  -4   7  11      440.43      467.40     30.83 o 
  -3   7  11       84.26      110.29     13.59 o 
  -2   7  11     4270.54     4541.50    169.40 o 
  -1   7  11      400.09      384.73     19.59 o 
   0   7  11     2183.13     2312.86     70.91 o 
   1   7  11      114.29      110.14     12.11 o 
   2   7  11     2620.02     2396.78    190.51 o 
   3   7  11        5.17       -2.96      4.82 o 
   4   7  11      366.35      367.70     24.37 o 
   5   7  11        0.25        0.89      5.35 o 
  -8   8  11      296.92      299.40     30.16 o 
  -7   8  11      337.22      296.88     26.88 o 
  -6   8  11     1211.30     1285.28     66.43 o 
  -5   8  11      554.59      584.77     37.89 o 
  -4   8  11     2032.07     2145.67     96.17 o 
  -3   8  11      281.22      317.23     22.67 o 
  -2   8  11      792.59      785.21     39.40 o 
  -1   8  11     2816.71     2863.61    107.47 o 
   0   8  11      628.94      629.54     44.89 o 
   1   8  11      873.04      911.12     41.06 o 
   2   8  11      135.50      124.82     14.73 o 
   3   8  11     1300.24     1379.19     61.78 o 
   4   8  11       10.90       20.03      8.74 o 
   5   8  11     1339.07     1331.22     66.73 o 
  -8   9  11      120.67      131.85     26.39 o 
  -7   9  11     1198.68     1249.53     66.31 o 
  -6   9  11      111.59      113.37     15.55 o 
  -5   9  11     3273.58     3399.68    167.60 o 
  -4   9  11       21.93       11.01      7.38 o 
  -3   9  11     1158.08     1204.72     57.13 o 
  -2   9  11      149.03      156.81     15.44 o 
  -1   9  11       15.20       25.48     11.82 o 
   0   9  11     1717.30     1797.53     70.98 o 
   1   9  11     2370.63     2441.30     85.19 o 
   2   9  11       35.32       34.63      8.64 o 
   3   9  11        0.07       -6.96      6.96 o 
   4   9  11      138.97      142.29     17.82 o 
   5   9  11       18.77       33.72     13.61 o 
  -8  10  11       43.45       70.24     28.19 o 
  -7  10  11      412.96      399.02     38.99 o 
  -6  10  11       33.37       54.18     11.50 o 
  -5  10  11      730.22      716.33     43.22 o 
  -4  10  11      210.56      254.16     25.05 o 
  -3  10  11      580.23      585.52     32.78 o 
  -2  10  11        2.29       14.72      9.52 o 
  -1  10  11     2192.33     2210.27     92.37 o 
   0  10  11       41.21       60.66     12.10 o 
   1  10  11     1462.52     1554.71     59.26 o 
   2  10  11        0.04       -6.95      6.95 o 
   3  10  11     2449.85     2556.14    112.76 o 
   4  10  11       23.59       23.52      9.39 o 
  -7  11  11     1976.53     2025.27    129.94 o 
  -6  11  11        0.39       -0.36      7.22 o 
  -5  11  11     2196.61     2197.59    109.15 o 
  -4  11  11       98.67      102.49     14.62 o 
  -3  11  11      245.34      274.90     23.28 o 
  -2  11  11        9.36       15.66      7.94 o 
  -1  11  11     1142.79     1185.35     61.73 o 
   0  11  11       72.91       90.21     13.91 o 
   1  11  11      471.34      493.35     32.09 o 
   2  11  11      404.39      406.20     29.18 o 
   3  11  11       77.41       75.45     14.85 o 
   4  11  11        2.05        1.10      6.73 o 
  -6  12  11      390.49      416.65     34.17 o 
  -5  12  11      471.73      468.28     38.83 o 
  -4  12  11      273.89      235.92     21.72 o 
  -3  12  11      739.98      827.02     47.87 o 
  -2  12  11      995.64     1053.12     58.65 o 
  -1  12  11      503.60      548.87     35.51 o 
   0  12  11       34.70       42.35     10.72 o 
   1  12  11     1194.04     1189.63     69.49 o 
   2  12  11       84.60       72.06     15.17 o 
   3  12  11     1242.99     1221.52     71.09 o 
  -6  13  11       21.03        5.21     10.24 o 
  -5  13  11      304.90      298.64     27.17 o 
  -4  13  11      360.43      354.09     27.93 o 
  -3  13  11      480.12      504.02     36.63 o 
  -2  13  11     1221.33     1220.34     63.75 o 
  -1  13  11       46.45       79.36     13.63 o 
   0  13  11      738.67      773.11     47.77 o 
   1  13  11      317.71      299.91     29.67 o 
   2  13  11      972.89      954.28     66.16 o 
   3  13  11      296.56      270.00     40.85 o 
  -5  14  11      114.82      138.88     18.16 o 
  -4  14  11     1046.45     1022.04     59.19 o 
  -3  14  11      144.55      158.51     20.64 o 
  -2  14  11     2062.46     1997.09    107.86 o 
  -1  14  11        9.24       15.07      9.46 o 
   0  14  11        8.75        0.59      7.89 o 
   1  14  11      570.36      592.00     65.62 o 
   2  14  11        5.11        5.27     10.23 o 
  -4  15  11      200.62      225.22     46.99 o 
  -3  15  11       13.53       23.77     11.65 o 
  -2  15  11     1157.61     1184.47     73.97 o 
  -1  15  11        3.71       29.72     12.63 o 
   0  15  11     1787.52     1782.32    108.96 o 
  -8   0  12     1373.00     1206.37     74.20 o 
  -6   0  12     5745.24     5524.07    213.52 o 
  -4   0  12      823.83      838.00     36.39 o 
  -2   0  12      197.35      220.52     12.74 o 
   0   0  12    13048.40    13223.00    436.30 o 
   2   0  12       19.97       39.25      7.26 o 
   4   0  12        0.51        2.84      7.18 o 
   6   0  12       60.45       83.82     31.59 o 
  -9   1  12      101.29       96.19     14.00 o 
  -8   1  12        0.22       12.67      9.93 o 
  -7   1  12      256.72      240.44     16.81 o 
  -6   1  12      235.32      258.93     21.14 o 
  -5   1  12      372.40      371.47     18.26 o 
  -4   1  12       77.19       79.88      9.22 o 
  -3   1  12      776.75      797.01     22.65 o 
  -2   1  12     1880.03     1887.37     43.42 o 
  -1   1  12       12.63        8.23      2.90 o 
   0   1  12     1719.30     1715.24     42.54 o 
   1   1  12       37.41       38.56      5.41 o 
   2   1  12     3191.69     3081.76     76.55 o 
   3   1  12      165.07      156.91     12.27 o 
   4   1  12     3298.16     3276.75    122.06 o 
   5   1  12       48.61       67.04     17.28 o 
   6   1  12      305.78      352.02     38.71 o 
  -9   2  12        0.11       11.41     14.21 o 
  -8   2  12     1294.05     1224.22     48.83 o 
  -7   2  12      210.72      215.09     19.10 o 
  -6   2  12     2034.59     1983.79     68.09 o 
  -5   2  12        5.15        1.14      3.87 o 
  -4   2  12     2257.37     2195.19     54.23 o 
  -3   2  12     1503.22     1481.06     46.37 o 
  -2   2  12      445.73      444.28     13.55 o 
  -1   2  12      686.10      723.37     26.76 o 
   0   2  12     1826.92     1856.15     57.37 o 
   1   2  12     1211.40     1219.78     41.22 o 
   2   2  12     1139.05      958.37     35.55 o 
   3   2  12      171.01      141.34     11.90 o 
   4   2  12        0.39       -4.50      6.99 o 
   5   2  12      409.11      417.40     31.80 o 
   6   2  12       63.33       94.46     20.79 o 
  -9   3  12      685.00      624.31     43.69 o 
  -8   3  12       27.71       35.83      8.80 o 
  -7   3  12     2150.33     2160.44     98.43 o 
  -6   3  12       37.92       49.74      7.64 o 
  -5   3  12     2288.85     2270.91     77.17 o 
  -4   3  12      291.45      293.23     12.40 o 
  -3   3  12     5036.03     4930.41    136.48 o 
  -2   3  12       61.07       61.51      8.47 o 
  -1   3  12      363.57      373.60     17.27 o 
   0   3  12     1623.10     1621.28     51.03 o 
   1   3  12      185.22      196.37     14.98 o 
   2   3  12      990.67      992.05     36.22 o 
   3   3  12       92.13       85.82      8.54 o 
   4   3  12     1352.33     1325.79     54.53 o 
   5   3  12        0.21        7.49      8.77 o 
  -9   4  12       15.05       15.55     11.84 o 
  -8   4  12      289.01      301.42     23.20 o 
  -7   4  12      589.59      562.17     29.88 o 
  -6   4  12      637.28      594.71     32.69 o 
  -5   4  12      309.41      307.80     15.99 o 
  -4   4  12       17.27       18.90      6.81 o 
  -3   4  12     1731.27     1761.79     57.63 o 
  -2   4  12       60.41       65.11      7.82 o 
  -1   4  12     1825.79     1906.64     57.53 o 
   0   4  12     1251.84     1247.31     42.84 o 
   1   4  12     3712.23     3832.25    115.45 o 
   2   4  12      219.18      210.54     13.40 o 
   3   4  12      427.97      428.60     19.88 o 
   4   4  12       54.37       53.11      9.59 o 
   5   4  12      977.68     1002.09     57.30 o 
  -9   5  12      955.82      904.47     57.64 o 
  -8   5  12       37.78       34.05     10.52 o 
  -7   5  12     2705.85     2786.80    102.30 o 
  -6   5  12      248.49      238.84     16.63 o 
  -5   5  12     4016.64     4144.42    189.83 o 
  -4   5  12      105.33       97.56     12.33 o 
  -3   5  12     6639.50     7013.77    250.56 o 
  -2   5  12        1.51       -1.39      3.39 o 
  -1   5  12      600.11      582.06     29.69 o 
   0   5  12       11.07       16.31      6.59 o 
   1   5  12       67.38       90.04     10.34 o 
   2   5  12       88.46       74.38      9.28 o 
   3   5  12      666.22      673.06     33.95 o 
   4   5  12        7.62       16.38      7.03 o 
   5   5  12       15.30       12.40      8.43 o 
  -8   6  12       63.01       56.57     13.54 o 
  -7   6  12      798.62      843.96     49.81 o 
  -6   6  12      406.91      412.13     39.77 o 
  -5   6  12       32.89       49.01     15.12 o 
  -4   6  12        0.69       -0.09      6.50 o 
  -3   6  12     3454.98     3656.51    143.30 o 
  -2   6  12      954.67      906.62     42.31 o 
  -1   6  12     1697.82     1826.15     59.80 o 
   0   6  12      171.23      210.92     15.92 o 
   1   6  12     2478.66     2605.26     85.85 o 
   2   6  12       43.46       42.84      7.20 o 
   3   6  12      363.39      351.33     22.62 o 
   4   6  12       19.82       22.15      8.27 o 
   5   6  12     1028.91     1053.25     65.30 o 
  -8   7  12       24.50       33.47     17.17 o 
  -7   7  12     1722.11     1767.36    101.49 o 
  -6   7  12      514.68      527.93     34.33 o 
  -5   7  12     2765.29     2927.80    158.97 o 
  -4   7  12       10.06        8.71      7.26 o 
  -3   7  12     3841.43     4026.35    154.25 o 
  -2   7  12      582.06      562.17     32.23 o 
  -1   7  12      299.45      319.51     22.98 o 
   0   7  12      134.34      137.99     11.67 o 
   1   7  12      193.38      208.69     14.38 o 
   2   7  12      602.63      595.91     27.00 o 
   3   7  12      123.56      115.68     13.20 o 
   4   7  12      762.13      768.43     44.49 o 
   5   7  12        2.33        8.97      9.16 o 
  -8   8  12      744.02      784.18     59.93 o 
  -7   8  12       27.53       36.47     10.78 o 
  -6   8  12     1370.04     1424.67     97.97 o 
  -5   8  12        0.56       -7.31      7.31 o 
  -4   8  12     1505.15     1593.24     82.99 o 
  -3   8  12      642.72      674.17     40.91 o 
  -2   8  12      973.70     1053.32     53.60 o 
  -1   8  12     1273.43     1330.77     62.41 o 
   0   8  12     1719.40     1786.57     61.31 o 
   1   8  12      442.97      468.27     23.71 o 
   2   8  12        6.97       14.19      7.38 o 
   3   8  12      455.37      449.88     26.52 o 
   4   8  12      127.82      147.24     18.03 o 
  -8   9  12       17.02       16.62     18.06 o 
  -7   9  12       96.42      124.00     17.01 o 
  -6   9  12      764.37      708.80     55.82 o 
  -5   9  12     1882.65     1955.06     93.70 o 
  -4   9  12        1.23       -5.51      7.81 o 
  -3   9  12      111.59      116.03     16.83 o 
  -2   9  12      825.99      845.47     47.10 o 
  -1   9  12      135.33      123.57     15.27 o 
   0   9  12      486.11      447.83     30.05 o 
   1   9  12       16.90       30.12      7.31 o 
   2   9  12     2017.66     2096.16     88.11 o 
   3   9  12        0.10        9.59      8.87 o 
   4   9  12     1684.25     1700.98     79.52 o 
  -7  10  12       33.84       16.60     12.08 o 
  -6  10  12     1759.84     1865.11     99.98 o 
  -5  10  12       37.19       41.15     11.76 o 
  -4  10  12     1270.90     1313.80     81.80 o 
  -3  10  12      142.28      187.37     20.41 o 
  -2  10  12     1715.31     1805.51     86.31 o 
  -1  10  12      116.06      113.66     15.63 o 
   0  10  12     2396.09     2483.17    107.74 o 
   1  10  12      115.00      124.80     15.24 o 
   2  10  12      139.28      171.94     17.70 o 
   3  10  12        9.28        9.95      8.32 o 
   4  10  12        0.18        8.93      8.74 o 
  -7  11  12      120.02      114.21     21.84 o 
  -6  11  12      358.02      333.04     27.50 o 
  -5  11  12        0.55       17.33     13.80 o 
  -4  11  12       90.43       98.44     15.59 o 
  -3  11  12      281.80      317.77     41.51 o 
  -2  11  12      275.60      269.08     24.10 o 
  -1  11  12       21.31       31.73     11.24 o 
   0  11  12      731.20      714.06     44.23 o 
   1  11  12        8.70        8.32      8.91 o 
   2  11  12     1709.86     1722.28    104.12 o 
   3  11  12        3.00       -9.08      9.08 o 
  -6  12  12      867.62      832.50     50.24 o 
  -5  12  12       66.84       66.52     13.72 o 
  -4  12  12      492.84      556.86     46.11 o 
  -3  12  12      225.54      235.61     26.51 o 
  -2  12  12     1991.87     2067.84    105.95 o 
  -1  12  12      201.99      218.97     23.18 o 
   0  12  12      649.29      643.65     43.27 o 
   1  12  12      647.69      610.17     46.73 o 
   2  12  12      219.58      226.70     25.63 o 
  -5  13  12      346.53      352.94     29.47 o 
  -4  13  12       94.39      110.08     18.17 o 
  -3  13  12     1683.44     1838.01     93.45 o 
  -2  13  12        3.35        6.65      8.53 o 
  -1  13  12      340.37      337.41     29.58 o 
   0  13  12      351.94      337.18     35.02 o 
   1  13  12       59.90       64.15     20.97 o 
  -4  14  12      216.25      230.05     25.00 o 
  -3  14  12      355.73      360.02     33.33 o 
  -2  14  12      333.93      365.62     35.27 o 
  -1  14  12      920.76     1001.26     69.95 o 
   0  14  12      139.26      159.74     31.49 o 
  -9   0  13      179.74      159.22     27.25 o 
  -7   0  13      274.70      278.80     30.59 o 
  -5   0  13      901.26      965.92     46.97 o 
  -3   0  13      479.66      414.60     37.35 o 
  -1   0  13      260.16      279.99     22.00 o 
   1   0  13     2331.04     2358.55     83.92 o 
   3   0  13     3383.81     3462.28    179.75 o 
   5   0  13      177.10      170.68     38.52 o 
  -9   1  13      961.48      782.75     45.37 o 
  -8   1  13        8.65       18.54      8.29 o 
  -7   1  13     1555.68     1543.40     56.94 o 
  -6   1  13      143.20      128.14     12.27 o 
  -5   1  13     3083.88     3035.09     94.13 o 
  -4   1  13      155.34      162.75     10.22 o 
  -3   1  13     2841.71     2758.17     67.89 o 
  -2   1  13      256.69      249.74     11.14 o 
  -1   1  13     5341.07     5564.45    161.31 o 
   0   1  13       78.17       70.78      8.37 o 
   1   1  13      724.63      747.60     37.46 o 
   2   1  13       43.88       39.33      6.92 o 
   3   1  13      145.76      144.57     17.46 o 
   4   1  13       99.89       97.14     22.64 o 
   5   1  13       18.84       15.94     11.56 o 
  -9   2  13      138.66      116.00     19.80 o 
  -8   2  13      771.18      703.69     40.34 o 
  -7   2  13      104.34       86.97     10.25 o 
  -6   2  13      721.37      700.05     30.48 o 
  -5   2  13      203.55      202.31     13.61 o 
  -4   2  13     2836.39     2739.64     71.56 o 
  -3   2  13        6.37       30.59     14.00 o 
  -2   2  13      201.72      209.50     13.58 o 
  -1   2  13      415.28      423.00     20.02 o 
   0   2  13      290.50      276.88     16.73 o 
   1   2  13     1452.00     1447.48     48.67 o 
   2   2  13      476.05      469.03     22.31 o 
   3   2  13     1869.36     1825.12     67.76 o 
   4   2  13        4.55       10.34     12.50 o 
   5   2  13      168.70      185.21     31.55 o 
  -9   3  13      586.72      518.73     51.99 o 
  -8   3  13      604.61      581.62     37.36 o 
  -7   3  13      418.58      382.24     29.20 o 
  -6   3  13        2.51        7.46      5.85 o 
  -5   3  13      861.48      834.15     31.80 o 
  -4   3  13      425.36      409.16     24.00 o 
  -3   3  13     2998.28     3152.94     95.94 o 
  -2   3  13      406.81      411.78     19.53 o 
  -1   3  13      789.40      826.66     31.76 o 
   0   3  13     1230.12     1294.78     47.40 o 
   1   3  13      507.38      503.00     23.02 o 
   2   3  13      291.37      273.81     17.15 o 
   3   3  13       60.04       60.71      9.69 o 
   4   3  13      567.65      572.24     31.39 o 
   5   3  13        0.36        7.77     23.60 o 
  -8   4  13     1848.34     1770.49     88.24 o 
  -7   4  13        1.04        7.31      7.67 o 
  -6   4  13     2392.00     2447.30    100.66 o 
  -5   4  13       46.11       68.87     10.46 o 
  -4   4  13     4998.45     5205.67    197.24 o 
  -3   4  13        6.63        4.32      5.00 o 
  -2   4  13     1954.82     2011.30     77.52 o 
  -1   4  13        5.58       -4.65      4.65 o 
   0   4  13      148.25      153.29     12.45 o 
   1   4  13      542.13      556.20     31.63 o 
   2   4  13     1266.78     1258.50     47.86 o 
   3   4  13      197.31      190.02     17.15 o 
   4   4  13       77.06       90.39     12.30 o 
   5   4  13       31.90       50.62     17.73 o 
  -8   5  13      815.23      821.23     47.40 o 
  -7   5  13        2.90       -5.15      7.85 o 
  -6   5  13      279.69      256.11     24.39 o 
  -5   5  13       51.84       61.08     11.83 o 
  -4   5  13     1718.00     1736.81     79.54 o 
  -3   5  13       78.42       73.71     12.53 o 
  -2   5  13      401.26      421.21     19.39 o 
  -1   5  13        1.25       -5.00      5.42 o 
   0   5  13     1956.17     2086.06     69.84 o 
   1   5  13        0.48       -0.06      4.41 o 
   2   5  13      277.08      292.15     18.32 o 
   3   5  13       12.46       11.11      6.88 o 
   4   5  13      919.30      914.37     48.35 o 
  -8   6  13     1668.29     1639.80     83.06 o 
  -7   6  13        4.00        4.33      7.05 o 
  -6   6  13     2216.59     2248.01    120.75 o 
  -5   6  13        1.31       -7.64      7.64 o 
  -4   6  13     5312.69     5649.82    224.21 o 
  -3   6  13       22.85       33.98     10.58 o 
  -2   6  13     1183.85     1215.66     55.79 o 
  -1   6  13      292.00      266.52     21.33 o 
   0   6  13      195.98      231.44     13.71 o 
   1   6  13        0.95       10.04      5.37 o 
   2   6  13     1288.87     1293.01     49.41 o 
   3   6  13      386.84      391.81     26.51 o 
   4   6  13      134.59      118.79     15.40 o 
  -8   7  13      227.03      241.32     30.84 o 
  -7   7  13      855.70      833.85     49.65 o 
  -6   7  13       62.80       99.58     15.47 o 
  -5   7  13      508.83      549.14     36.86 o 
  -4   7  13      129.52      137.12     17.46 o 
  -3   7  13        2.88       10.42      7.56 o 
  -2   7  13     1503.95     1540.33     72.09 o 
  -1   7  13     3029.23     3018.85    120.77 o 
   0   7  13      293.09      341.05     19.07 o 
   1   7  13       76.06       60.59      9.43 o 
   2   7  13      353.70      350.61     24.64 o 
   3   7  13       59.25       85.52     13.02 o 
   4   7  13      602.16      597.62     38.29 o 
  -7   8  13       19.71       40.36     11.19 o 
  -6   8  13     1519.84     1595.53    131.50 o 
  -5   8  13       43.03       55.37     12.48 o 
  -4   8  13     1873.81     2020.49    124.63 o 
  -3   8  13       83.92       91.35     14.62 o 
  -2   8  13      207.19      218.99     22.96 o 
  -1   8  13      600.22      588.93     36.38 o 
   0   8  13      409.02      405.20     28.59 o 
   1   8  13      714.61      727.26     34.26 o 
   2   8  13      128.32      140.50     15.17 o 
   3   8  13     1321.22     1361.27     68.41 o 
   4   8  13      107.49      104.36     14.47 o 
  -7   9  13     1184.06     1154.93     84.44 o 
  -6   9  13       68.03       80.50     18.32 o 
  -5   9  13     1048.51     1088.54     60.75 o 
  -4   9  13      122.51      108.42     16.93 o 
  -3   9  13     1082.06     1190.98     66.82 o 
  -2   9  13      337.80      341.91     27.20 o 
  -1   9  13     3310.12     3463.47    146.51 o 
   0   9  13        0.68        0.13      5.72 o 
   1   9  13      606.21      626.37     36.62 o 
   2   9  13       60.40       58.33     11.09 o 
   3   9  13       34.54       37.46     11.00 o 
  -6  10  13      220.46      269.11     29.20 o 
  -5  10  13       25.55       56.95     12.75 o 
  -4  10  13        0.39        2.10      6.64 o 
  -3  10  13       27.73       66.73     12.70 o 
  -2  10  13       46.29       71.01     15.60 o 
  -1  10  13      785.75      710.02     44.98 o 
   0  10  13       15.13       16.61     14.36 o 
   1  10  13      816.93      839.75     55.55 o 
   2  10  13        0.29        4.24      8.70 o 
   3  10  13     1825.76     1875.06    106.69 o 
  -6  11  13        3.38       -2.58      7.77 o 
  -5  11  13      976.15     1016.39     66.13 o 
  -4  11  13      141.63      193.58     23.89 o 
  -3  11  13      764.73      851.29     52.54 o 
  -2  11  13       97.95      120.04     19.54 o 
  -1  11  13     3305.66     3336.98    162.75 o 
   0  11  13      282.75      287.40     26.46 o 
   1  11  13      858.87      878.72     77.41 o 
   2  11  13       44.47       40.01     14.84 o 
  -5  12  13        0.39        3.34      9.47 o 
  -4  12  13      538.95      566.76     42.38 o 
  -3  12  13       31.51       21.98      9.89 o 
  -2  12  13      378.40      425.78     41.86 o 
  -1  12  13      584.94      600.34     48.10 o 
   0  12  13       62.67       66.44     15.98 o 
   1  12  13      951.30      944.08     65.84 o 
  -4  13  13      143.81      164.45     22.31 o 
  -3  13  13      919.75     1016.58     67.68 o 
  -2  13  13       77.55      124.21     26.28 o 
  -1  13  13      768.71      806.59     54.86 o 
   0  13  13      832.31      833.30     58.47 o 
  -8   0  14      464.70      397.65     40.25 o 
  -6   0  14     2002.31     1940.32    108.47 o 
  -4   0  14     1545.89     1502.85     62.60 o 
  -2   0  14     5455.07     4878.42    732.15 o 
   0   0  14     2636.84     2549.15    137.67 o 
   2   0  14      163.94      210.53     28.79 o 
   4   0  14      168.78      213.57     47.29 o 
  -8   1  14        1.06        9.89      8.75 o 
  -7   1  14       94.18       87.36     12.10 o 
  -6   1  14      561.02      585.00     28.92 o 
  -5   1  14      553.14      536.70     24.53 o 
  -4   1  14      485.69      481.00     19.57 o 
  -3   1  14       82.13       49.88      7.32 o 
  -2   1  14     1069.32     1003.27     41.53 o 
  -1   1  14      133.41      124.70     12.04 o 
   0   1  14      420.57      432.07     20.81 o 
   1   1  14       78.24       89.03     12.92 o 
   2   1  14     2387.41     2493.76    100.03 o 
   3   1  14       87.27       87.12     14.99 o 
   4   1  14      338.92      365.61     37.12 o 
  -8   2  14      530.57      497.13     40.25 o 
  -7   2  14      124.75      115.15     19.61 o 
  -6   2  14      379.05      387.97     26.99 o 
  -5   2  14        3.43        3.43      6.04 o 
  -4   2  14     1206.18     1158.37     49.74 o 
  -3   2  14       62.35       80.64      9.37 o 
  -2   2  14     6859.35     7112.10    220.83 o 
  -1   2  14      128.86      146.20     11.61 o 
   0   2  14      769.16      866.90     34.31 o 
   1   2  14       95.88      109.07     10.00 o 
   2   2  14       51.67       67.92     14.23 o 
   3   2  14      178.10      194.92     21.37 o 
   4   2  14       53.01       61.63     16.03 o 
  -8   3  14       32.08       31.42     25.91 o 
  -7   3  14      991.80      913.37     49.56 o 
  -6   3  14      157.45      161.83     17.88 o 
  -5   3  14     2318.85     2322.76    117.39 o 
  -4   3  14      132.23      144.23     15.35 o 
  -3   3  14     1458.01     1385.98     57.44 o 
  -2   3  14      232.52      254.66     17.05 o 
  -1   3  14      261.52      298.18     17.74 o 
   0   3  14      366.25      377.54     20.96 o 
   1   3  14     2114.39     2194.02     77.56 o 
   2   3  14      640.81      661.32     30.16 o 
   3   3  14      129.06      132.12     18.95 o 
   4   3  14      185.22      250.84     32.87 o 
  -8   4  14       18.96        9.42      9.08 o 
  -7   4  14      646.48      645.61     43.97 o 
  -6   4  14       96.25      112.55     18.53 o 
  -5   4  14      581.79      562.04     32.37 o 
  -4   4  14      170.78      171.09     17.80 o 
  -3   4  14       23.62       43.66      9.75 o 
  -2   4  14      683.09      704.79     37.18 o 
  -1   4  14      617.08      638.83     29.44 o 
   0   4  14      220.68      203.51     15.34 o 
   1   4  14      104.25      107.82     12.27 o 
   2   4  14       46.62       56.98      9.46 o 
   3   4  14      465.52      474.32     30.85 o 
   4   4  14        4.74       22.33     13.71 o 
  -8   5  14        0.02       12.72     11.25 o 
  -7   5  14     1437.59     1522.80     85.19 o 
  -6   5  14        2.11       18.30      9.28 o 
  -5   5  14     3096.88     3071.78    155.69 o 
  -4   5  14      129.88      133.80     16.02 o 
  -3   5  14     2407.97     2470.80    100.58 o 
  -2   5  14       61.39       56.67     11.06 o 
  -1   5  14      395.46      446.95     23.54 o 
   0   5  14       21.07       39.08      8.54 o 
   1   5  14     1964.03     2048.86     75.04 o 
   2   5  14        0.44       12.62      9.54 o 
   3   5  14      636.55      628.22     37.39 o 
   4   5  14        5.65        2.10     11.12 o 
  -7   6  14      393.43      386.97     32.05 o 
  -6   6  14      674.43      676.36     52.71 o 
  -5   6  14       20.35       26.06      9.24 o 
  -4   6  14        3.43       12.76      7.83 o 
  -3   6  14      125.02      148.13     25.85 o 
  -2   6  14      229.93      219.53     19.82 o 
  -1   6  14      242.71      266.81     21.29 o 
   0   6  14       41.53       41.53     10.46 o 
   1   6  14      218.93      270.98     19.08 o 
   2   6  14       91.22      100.87     13.54 o 
   3   6  14      445.29      491.85     34.65 o 
  -7   7  14     1281.10     1268.60     71.68 o 
  -6   7  14      180.47      195.00     21.81 o 
  -5   7  14     1945.29     2057.92    100.38 o 
  -4   7  14        0.62        3.39      6.99 o 
  -3   7  14      921.80      943.30     52.93 o 
  -2   7  14        3.54       13.50      8.49 o 
  -1   7  14      516.41      523.43     35.36 o 
   0   7  14      198.96      214.76     19.88 o 
   1   7  14     1134.87     1211.69     51.40 o 
   2   7  14      588.55      588.50     34.63 o 
   3   7  14      443.07      424.27     32.44 o 
  -7   8  14       98.46       92.26     16.95 o 
  -6   8  14     1035.32     1092.50     81.64 o 
  -5   8  14       14.24       14.48      9.23 o 
  -4   8  14      861.50      873.64     50.77 o 
  -3   8  14      128.41      138.41     17.23 o 
  -2   8  14     2216.29     2265.43    104.27 o 
  -1   8  14        3.12       13.00      8.47 o 
   0   8  14      779.64      772.31     43.74 o 
   1   8  14        8.63       -4.54      7.76 o 
   2   8  14      125.27       96.02     25.73 o 
   3   8  14      412.53      401.99     38.76 o 
  -6   9  14      304.39      317.87     33.12 o 
  -5   9  14      259.91      252.77     23.87 o 
  -4   9  14       26.67       21.64     11.26 o 
  -3   9  14      136.19      161.99     20.67 o 
  -2   9  14       90.47       91.33     15.67 o 
  -1   9  14      176.06      172.99     21.45 o 
   0   9  14      366.92      396.25     32.37 o 
   1   9  14       99.78      103.19     23.73 o 
   2   9  14     1234.02     1234.79     79.26 o 
  -6  10  14     1278.70     1213.37     86.98 o 
  -5  10  14       49.24       76.32     17.34 o 
  -4  10  14     1516.72     1651.64    128.42 o 
  -3  10  14       33.86       78.76     14.42 o 
  -2  10  14     2451.42     2638.08    131.60 o 
  -1  10  14        3.62       16.62     11.73 o 
   0  10  14     1244.30     1263.85     70.93 o 
   1  10  14       15.47       16.34     10.41 o 
   2  10  14      272.17      291.65     33.15 o 
  -5  11  14      267.16      256.06     27.32 o 
  -4  11  14      115.94      101.73     18.47 o 
  -3  11  14       51.08       81.55     15.75 o 
  -2  11  14       65.67       93.50     19.07 o 
  -1  11  14       23.66       17.89     10.23 o 
   0  11  14      725.58      710.00     53.93 o 
   1  11  14      108.93      143.82     24.92 o 
  -4  12  14      964.03     1051.03     71.83 o 
  -3  12  14        2.42       -2.54      8.40 o 
  -2  12  14     1770.99     1829.13    101.10 o 
  -1  12  14      237.95      247.26     27.20 o 
   0  12  14      850.30      885.29     67.03 o 
  -7   0  15      575.72      513.41     79.91 o 
  -5   0  15     1514.74     1471.23    100.10 o 
  -3   0  15       72.50       96.07     19.95 o 
  -1   0  15      130.02      136.29     31.31 o 
   1   0  15      930.03      895.67     60.88 o 
   3   0  15      204.56      257.52     52.63 o 
  -8   1  15       11.83       16.78     17.66 o 
  -7   1  15      978.32      986.25     57.60 o 
  -6   1  15       25.99       51.15     13.68 o 
  -5   1  15     1484.97     1541.45     72.54 o 
  -4   1  15       14.99       23.94      7.71 o 
  -3   1  15     3719.07     3730.25    156.57 o 
  -2   1  15        2.33       14.98     11.01 o 
  -1   1  15     2759.79     2809.54    116.86 o 
   0   1  15       13.25       10.13      7.00 o 
   1   1  15      310.32      343.71     23.67 o 
   2   1  15        9.45        6.35      8.03 o 
   3   1  15      549.10      572.17     49.36 o 
  -8   2  15      309.14      276.26     27.61 o 
  -7   2  15      649.07      654.66     46.74 o 
  -6   2  15      629.30      604.22     35.12 o 
  -5   2  15      332.89      337.62     27.54 o 
  -4   2  15      671.06      588.83     41.94 o 
  -3   2  15       62.32       70.10     12.77 o 
  -2   2  15      150.89      153.94     13.37 o 
  -1   2  15      394.71      343.38     26.66 o 
   0   2  15     1018.64     1053.72     52.42 o 
   1   2  15      433.56      471.93     30.08 o 
   2   2  15      353.55      365.30     26.69 o 
   3   2  15       89.56       58.20     22.21 o 
  -8   3  15      889.83      715.35     65.37 o 
  -7   3  15      367.55      357.70     42.59 o 
  -6   3  15       51.14       56.24     11.76 o 
  -5   3  15      297.50      266.15     23.04 o 
  -4   3  15       97.64      110.73     14.17 o 
  -3   3  15     2489.09     2443.72    102.71 o 
  -2   3  15        2.15       16.31     12.77 o 
  -1   3  15      587.95      652.39     29.99 o 
   0   3  15       14.60       16.47      7.32 o 
   1   3  15      239.69      256.44     24.11 o 
   2   3  15      114.42      128.63     16.73 o 
   3   3  15      281.68      309.69     28.39 o 
  -7   4  15       68.10       69.71     19.40 o 
  -6   4  15     1520.73     1451.66     71.46 o 
  -5   4  15       75.42      109.36     14.40 o 
  -4   4  15     1435.39     1434.82     70.46 o 
  -3   4  15       94.60       98.47     12.76 o 
  -2   4  15      458.90      506.38     25.38 o 
  -1   4  15      238.41      235.08     17.27 o 
   0   4  15     2776.50     2944.37    107.14 o 
   1   4  15       18.48       18.33      7.52 o 
   2   4  15      862.02      902.30     57.20 o 
   3   4  15        1.85        4.93      8.39 o 
  -7   5  15       30.28       45.50     13.40 o 
  -6   5  15        6.88        1.75      7.16 o 
  -5   5  15      181.08      186.59     19.88 o 
  -4   5  15       40.79       59.96     11.92 o 
  -3   5  15       48.56       74.78     22.40 o 
  -2   5  15       17.67       17.41      7.96 o 
  -1   5  15       63.45       69.11     10.40 o 
   0   5  15      113.11      117.85     13.83 o 
   1   5  15        4.18        3.16      6.94 o 
   2   5  15      124.00      146.67     21.45 o 
   3   5  15        3.58       -0.78      8.05 o 
  -7   6  15      100.68      107.35     16.60 o 
  -6   6  15     1325.79     1342.13     84.83 o 
  -5   6  15       16.38       26.50     10.17 o 
  -4   6  15     1182.63     1213.69     66.09 o 
  -3   6  15       47.42       51.43     12.31 o 
  -2   6  15      730.65      745.10     42.76 o 
  -1   6  15        6.73        6.39      6.97 o 
   0   6  15     1711.33     1758.70     79.49 o 
   1   6  15      149.67      170.66     18.97 o 
   2   6  15     1216.15     1312.97     68.71 o 
  -6   7  15        0.40       -3.72      8.83 o 
  -5   7  15      274.25      314.33     28.06 o 
  -4   7  15       19.17       18.66      9.93 o 
  -3   7  15      864.76      942.47     56.08 o 
  -2   7  15       18.66       32.87     11.34 o 
  -1   7  15      548.08      528.11     35.18 o 
   0   7  15        0.58       -1.47      6.45 o 
   1   7  15       16.08       17.15     10.82 o 
   2   7  15      249.91      273.49     38.55 o 
  -6   8  15      498.99      463.09     45.95 o 
  -5   8  15      395.01      399.97     34.43 o 
  -4   8  15      269.73      287.19     29.72 o 
  -3   8  15      148.80      133.95     21.50 o 
  -2   8  15      287.63      341.61     30.69 o 
  -1   8  15        7.75       15.05     16.15 o 
   0   8  15      840.87      866.43     54.34 o 
   1   8  15      746.03      788.87     55.91 o 
   2   8  15      563.22      619.23     64.20 o 
  -5   9  15      709.53      721.35     55.24 o 
  -4   9  15        9.71       22.59     11.41 o 
  -3   9  15     2578.07     2750.27    136.46 o 
  -2   9  15       12.10       10.44      8.21 o 
  -1   9  15     1311.31     1324.03     70.59 o 
   0   9  15       23.60       20.15     10.98 o 
   1   9  15      242.82      252.00     30.30 o 
  -5  10  15      643.86      614.16     63.65 o 
  -4  10  15       76.46      100.81     16.95 o 
  -3  10  15       87.02      100.84     19.05 o 
  -2  10  15       90.67      105.94     17.91 o 
  -1  10  15       87.17       76.70     15.38 o 
   0  10  15        0.01       -1.16      8.57 o 
  -3  11  15     1979.08     2142.99    122.63 o 
  -2  11  15       53.85       82.77     16.83 o 
  -1  11  15     1230.07     1227.31     71.95 o 
  -6   0  16     1008.09     1082.95    142.24 o 
  -4   0  16     2781.51     2956.59    189.39 o 
  -2   0  16     2116.10     2084.73    267.99 o 
   0   0  16      159.72      172.48     27.04 o 
   2   0  16      610.70      603.22     52.87 o 
  -7   1  16       36.76       61.66     20.48 o 
  -6   1  16     1564.66     1653.21    134.02 o 
  -5   1  16      225.98      173.76     31.07 o 
  -4   1  16        1.09        8.93      9.91 o 
  -3   1  16        3.72       11.82      7.72 o 
  -2   1  16        0.96        6.58      6.82 o 
  -1   1  16      428.07      385.40     28.63 o 
   0   1  16      267.08      308.13     25.91 o 
   1   1  16       93.06       90.85     14.12 o 
   2   1  16       76.67       82.09     17.41 o 
  -7   2  16        1.51       11.57     17.82 o 
  -6   2  16      388.47      423.29     52.90 o 
  -5   2  16      270.53      268.05     29.91 o 
  -4   2  16     1619.42     1645.79    101.02 o 
  -3   2  16       40.91       81.72     16.71 o 
  -2   2  16     1352.96     1332.34     67.81 o 
  -1   2  16        9.92        4.55      6.73 o 
   0   2  16      205.61      201.07     19.22 o 
   1   2  16        0.70       -1.09      6.20 o 
   2   2  16      749.72      866.08     58.64 o 
  -7   3  16      467.74      424.74     48.85 o 
  -6   3  16      432.20      411.65     37.46 o 
  -5   3  16      768.66      744.93     42.40 o 
  -4   3  16       29.14       43.84     12.05 o 
  -3   3  16      254.48      273.74     22.17 o 
  -2   3  16       16.97       30.73     12.88 o 
  -1   3  16     1478.75     1614.98     79.36 o 
   0   3  16      139.51      165.64     18.30 o 
   1   3  16     1148.64     1193.15     63.66 o 
   2   3  16        0.43       15.57     18.63 o 
  -7   4  16      175.54      116.50     33.20 o 
  -6   4  16      147.60      149.98     19.75 o 
  -5   4  16      107.80      109.97     16.23 o 
  -4   4  16      378.21      352.58     27.19 o 
  -3   4  16      538.96      513.01     31.98 o 
  -2   4  16      116.95      118.07     14.98 o 
  -1   4  16        7.47       13.15      8.53 o 
   0   4  16        5.75        3.50      7.21 o 
   1   4  16        4.09       11.68      8.77 o 
   2   4  16       27.44       19.10     10.87 o 
  -6   5  16        5.48        7.06      7.63 o 
  -5   5  16      887.70      918.57     66.93 o 
  -4   5  16        0.09        3.22      6.63 o 
  -3   5  16      544.98      531.97     37.13 o 
  -2   5  16        0.43       -1.95      6.15 o 
  -1   5  16     2274.77     2343.91    110.92 o 
   0   5  16        0.89       11.20     14.50 o 
   1   5  16     1325.45     1359.69    111.63 o 
   2   5  16        0.12       -7.62     12.82 o 
  -6   6  16       20.20       24.40     15.75 o 
  -5   6  16      250.23      255.05     23.81 o 
  -4   6  16      246.35      324.63     41.69 o 
  -3   6  16      402.03      405.42     28.76 o 
  -2   6  16      221.10      232.66     23.33 o 
  -1   6  16       30.93       39.86     16.88 o 
   0   6  16        2.94       27.16     25.21 o 
   1   6  16       48.16       53.84     18.01 o 
  -5   7  16      527.48      484.55     37.57 o 
  -4   7  16        1.25        4.70     10.66 o 
  -3   7  16      351.02      394.52     33.92 o 
  -2   7  16       46.49       63.95     14.95 o 
  -1   7  16     1201.42     1229.84     68.23 o 
   0   7  16       75.00       90.17     16.02 o 
   1   7  16     1148.87     1246.27    113.34 o 
  -5   8  16       70.99       84.12     18.79 o 
  -4   8  16     1049.09     1100.56     63.92 o 
  -3   8  16       94.34      112.33     17.67 o 
  -2   8  16     1181.11     1220.48     73.55 o 
  -1   8  16       64.77       58.33     13.81 o 
   0   8  16      215.70      213.85     26.22 o 
  -4   9  16        9.05        9.66     12.08 o 
  -3   9  16       94.00       82.96     20.49 o 
  -2   9  16        0.28        5.83     10.34 o 
  -1   9  16      262.25      268.33     29.48 o 
  -5   0  17      307.77      343.43     73.08 o 
  -3   0  17       39.91       50.53     17.45 o 
  -1   0  17       31.30       30.57     15.92 o 
   1   0  17        0.49       28.41     29.38 o 
  -6   1  17      127.36      192.81     54.78 o 
  -5   1  17     1420.20     1394.44    133.17 o 
  -4   1  17       32.45       32.20     15.53 o 
  -3   1  17     1675.56     1699.24    175.31 o 
  -2   1  17       34.62       26.70     10.58 o 
  -1   1  17      227.30      243.47     25.34 o 
   0   1  17        6.77        6.14      7.82 o 
   1   1  17      711.69      708.88     44.71 o 
  -6   2  17      269.72      236.12     34.50 o 
  -5   2  17      104.87      147.43     47.88 o 
  -4   2  17       42.50       46.40     14.98 o 
  -3   2  17       86.82      119.44     24.37 o 
  -2   2  17      759.75      812.37     77.48 o 
  -1   2  17        0.22       -0.77      6.47 o 
   0   2  17      638.65      637.97     43.17 o 
   1   2  17        9.98       12.93      9.11 o 
  -6   3  17      239.14      240.46     38.97 o 
  -5   3  17      414.09      444.53     54.35 o 
  -4   3  17      684.07      713.46     58.17 o 
  -3   3  17      850.98      862.56     65.58 o 
  -2   3  17       21.14       19.91     12.21 o 
  -1   3  17       56.04       55.47     14.44 o 
   0   3  17       31.86       28.05     13.61 o 
   1   3  17      192.47      214.76     24.41 o 
  -5   4  17       36.10       46.97     15.46 o 
  -4   4  17      306.55      303.25     33.56 o 
  -3   4  17       14.91       13.81     12.68 o 
  -2   4  17     1389.56     1499.90     99.02 o 
  -1   4  17        0.77       -3.30      8.30 o 
   0   4  17     1574.08     1597.98    100.33 o 
  -5   5  17       73.28       76.43     19.70 o 
  -4   5  17     1020.69      999.80     71.17 o 
  -3   5  17        4.38       16.87     13.29 o 
  -2   5  17      172.99      201.13     32.34 o 
  -1   5  17       13.23       27.32     16.55 o 
   0   5  17        0.25       -2.02      8.55 o 
  -4   6  17      261.87      314.45     39.62 o 
  -3   6  17       52.97       65.43     17.59 o 
  -2   6  17     1691.82     1823.53    123.60 o 
  -1   6  17        5.46        4.43     10.25 o 
  -3   7  17      375.26      380.89     40.46 o 
  -2   7  17      184.30      211.16     34.45 o 
  -4   1  18       63.99       39.68     40.51 o 
  -3   1  18       58.01       92.16     28.74 o 
  -2   1  18      220.73      239.40     32.55 o 
  -1   1  18      226.68      209.17     30.52 o 
  -4   2  18      426.34      379.82     53.74 o 
  -3   2  18       52.53       20.74     13.92 o 
  -2   2  18      140.84      123.21     23.34 o 
  -1   2  18       72.48       89.39     20.93 o 
  -4   3  18       82.43       71.65     34.88 o 
  -3   3  18      596.03      578.86     53.92 o 
  -2   3  18       69.59       89.55     22.44 o 
                                                 
